# Supplementary material for: Importance of ocean dynamics in the onset and persistence of the 2013-15 and 2019-20 northeast Pacific marine heatwaves
Source: Nat Commun. 2025 Nov 11;16:9935. doi: 10.1038/s41467-025-64873-2 (PMC12606263; doi:10.1038/s41467-025-64873-2)
Supplement: Supplementary file 3 — Supplementary Data 1 [file 41467_2025_64873_MOESM3_ESM.zip]

Archive with 28 entries (19 files):
- Figure4/
- Figure4/data4figure.mat
- Figure4/R20250210_Figure4_ERA5.m
- Figure5/
- Figure5/clabel_set/
- Figure5/clabel_set/R20250210_Figure5.mat
- Figure5/R20250210_Figure5.m
- Figure5/Streamfunc_BRAN2020.mat
- Figure5/Streamfunc_T_BRAN2020.mat
- Figure6/
- Figure6/data4figure.mat
- Figure6/R20250210_Figure6_NHF_newversion.m
- Figure6/remove_clim.m
- Figure1/
- Figure1/clabel_set/
- Figure1/clabel_set/Figure1.mat
- Figure1/data4figure.mat
- Figure1/Figure1.m
- Figure2/
- Figure2/clabel_set/
- Figure2/clabel_set/R20250210_Figure2.mat
- Figure2/data4figure.mat
- Figure2/GyreBoundary.mat
- Figure2/R20250210_Figure2.m
- Figure3/
- Figure3/dataformat_HLNEP_figure3_R20250210.m
- Figure3/mixed_layer_box_model_heat_budget.mat
- Figure3/remove_clim.m
