# Supplementary material for: Importance of ocean dynamics in the onset and persistence of the 2013-15 and 2019-20 northeast Pacific marine heatwaves
Source: Nat Commun. 2025 Nov 11;16:9935. doi: 10.1038/s41467-025-64873-2 (PMC12606263; doi:10.1038/s41467-025-64873-2)
Supplement: Supplementary file 3 — Supplementary Data 1 [file 41467_2025_64873_MOESM3_ESM.zip › Figure4/R20250210_Figure4_ERA5.m]

ccc 
load('data4figure.mat')
fvalue=sw_f(latitude_Blob);
beta=gradient(fvalue)./sw_dist([0 0.25],[180 180],'km')/1000;
beta=repmat(beta,[1 279]);

xdist=arrayfun(@(x) sw_dist(latitude_Blob(x)*[1 1],[111 111.25],'km'),1:length(latitude_Blob))*1000;
xdist=repmat(xdist',[1 279]);

%% ��*M_y=curl_Z (T)
streamfunc=cumsum(WSC_negative_Blob,2,'re','omitnan');
streamfunc_negative=streamfunc./beta.*xdist/1e9;
streamfunc_negative(streamfunc_negative==0)=nan;
c=contourc(longitude_Blob,latitude_Blob(latitude_Blob>36),double(streamfunc_negative(latitude_Blob>36,:)),[0 0]);%%%%%%%%%%0 value of SF
c(:,c(1,:)==0)=nan;%%%%%%%%%%0 value of SF
[latcell,loncell]=polysplit(c(2,:),c(1,:));%%%%%%%%%%0 value of SF
lengthofcell=cellfun(@(x) length(x),latcell);
ind=find(lengthofcell==max(lengthofcell));
streamfunc_negative_lon=loncell{ind};
streamfunc_negative_lat=latcell{ind};
ind=find(streamfunc_negative_lon==max(streamfunc_negative_lon));
streamfunc_negative_lon=streamfunc_negative_lon(ind:end);
streamfunc_negative_lat=streamfunc_negative_lat(ind:end);

streamfunc=cumsum(WSC_positive_Blob,2,'re','omitnan');
streamfunc_positive=streamfunc./beta.*xdist/1e9;
streamfunc_positive(streamfunc_positive==0)=nan;
c=contourc(longitude_Blob,latitude_Blob(latitude_Blob>36),double(streamfunc_positive(latitude_Blob>36,:)),[0 0]);%%%%%%%%%%0 value of SF
c(:,c(1,:)==0)=nan;%%%%%%%%%%0 value of SF
[latcell,loncell]=polysplit(c(2,:),c(1,:));%%%%%%%%%%0 value of SF
lengthofcell=cellfun(@(x) length(x),latcell);
ind=find(lengthofcell==max(lengthofcell));
streamfunc_positive_lon=loncell{ind};
streamfunc_positive_lat=latcell{ind};
ind=find(streamfunc_positive_lon==max(streamfunc_positive_lon));
streamfunc_positive_lon=streamfunc_positive_lon(ind:end);
streamfunc_positive_lat=streamfunc_positive_lat(ind:end);

streamfunc=cumsum(WSC_2014_Blob,2,'re','omitnan');
streamfunc_2014=streamfunc./beta.*xdist/1e9;
streamfunc_2014(streamfunc_2014==0)=nan;
c=contourc(longitude_Blob,latitude_Blob(latitude_Blob>36),double(streamfunc_2014(latitude_Blob>36,:)),[0 0]);%%%%%%%%%%0 value of SF
c(:,c(1,:)==0)=nan;%%%%%%%%%%0 value of SF
[latcell,loncell]=polysplit(c(2,:),c(1,:));%%%%%%%%%%0 value of SF
lengthofcell=cellfun(@(x) length(x),latcell);
ind=find(lengthofcell==max(lengthofcell));
streamfunc_2014_lon=loncell{ind};
streamfunc_2014_lat=latcell{ind};
ind=find(streamfunc_2014_lon==max(streamfunc_2014_lon));
streamfunc_2014_lon=streamfunc_2014_lon(ind:end);
streamfunc_2014_lat=streamfunc_2014_lat(ind:end);

streamfunc=cumsum(WSC_2019_Blob,2,'re','omitnan');
streamfunc_2019=streamfunc./beta.*xdist/1e9;
streamfunc_2019(streamfunc_2019==0)=nan;
c=contourc(longitude_Blob,latitude_Blob(latitude_Blob>36),double(streamfunc_2019(latitude_Blob>36,:)),[0 0]);%%%%%%%%%%0 value of SF
c(:,c(1,:)==0)=nan;%%%%%%%%%%0 value of SF
[latcell,loncell]=polysplit(c(2,:),c(1,:));%%%%%%%%%%0 value of SF
lengthofcell=cellfun(@(x) length(x),latcell);
ind=find(lengthofcell==max(lengthofcell));
streamfunc_2019_lon=loncell{ind};
streamfunc_2019_lat=latcell{ind};
ind=find(streamfunc_2019_lon==max(streamfunc_2019_lon));
streamfunc_2019_lon=streamfunc_2019_lon(ind:end);
streamfunc_2019_lat=streamfunc_2019_lat(ind:end);

[Xgrid4quiver,Ygrid4quiver]=meshgrid(longitude_Blob(4:4:end),latitude_Blob(4:4:end));

subpp=al_subpp(3,2,'l',0.05,'r',0.05,'v',0.02,'b',0.05,'h',-0.35);
figure('position',get(0,'screensize')*0.9)

m_proj('mer','lon',[181 239],'lat',[32 59])
colormap(othercolor('BuDRd_18'));
axes('position',subpp(1,1:4))%%%%%%%%%%%%%PANEL(a)%%%%%%%%%%%%%
hold on
m_pcolor(longitude_Blob,latitude_Blob,WSC_positive_Blob);
shading interp
m_quiver(Xgrid4quiver,Ygrid4quiver,(U10_positive_Blob(4:4:end,4:4:end))/2,(V10_positive_Blob(4:4:end,4:4:end))/3,0,'color','k')
c=contourc(longitude_Blob,latitude_Blob(latitude_Blob>36),double(WSC_positive_Blob(latitude_Blob>36,:)),[0 0]);%%%%%%%%%%0 value of WSC
c(:,c(1,:)==0)=nan;%%%%%%%%%%0 value of WSC
[latcell,loncell]=polysplit(c(2,:),c(1,:));%%%%%%%%%%0 value of WSC
lengthofcell=cellfun(@(x) length(x),latcell);%%%%%%%%%%0 value of WSC
ind=find(lengthofcell==max(lengthofcell));%%%%%%%%%%0 value of WSC
m_plot(loncell{ind},latcell{ind},'linew',2,'color','m');
m_plot(streamfunc_positive_lon,streamfunc_positive_lat,'b','linew',2)
m_gshhs_i('patch',[.7 .7 .7],'edgecolor',[.7 .7 .7]);
m_quiver(226,58.5,1,0,0,'r','linew',2)
m_text(229,58.2,'3 m/s','fontname','arial','fontsize',20,'fontw','bold','color','r')
caxis([-10 10]*1e-8)
m_grid('xtick',175:10:240,'fontsize',20,'xaxislocation','top')
al_text('lb','(a) Positive Phase 1993, 2002, 2005, 2019','backgroundcolor','w','fontname','arial','fontsize',20,'fontw','bold');
h=colorbar('Position',[subpp(1,1)+0.41 subpp(1,2)+0.175 0.008 0.07]);
set(get(h,'title'),'string',{'N/m^3     '})
set(h,'fontsize',15)

axes('position',subpp(4,1:4))%%%%%%%%%%%%%PANEL(b)%%%%%%%%%%%%%
hold on
m_pcolor(longitude_Blob, latitude_Blob,WSC_negative_Blob);
shading interp
m_quiver(Xgrid4quiver,Ygrid4quiver,(U10_negative_Blob(4:4:end,4:4:end))/3,(V10_negative_Blob(4:4:end,4:4:end))/3,0,'color','k')
c=contourc(double(longitude_Blob),double(latitude_Blob(latitude_Blob>36)),double(WSC_negative_Blob(latitude_Blob>36,:)),[0 0]);%%%%%%%%%%0 value of WSC
c(:,c(1,:)==0)=nan;%%%%%%%%%%0 value of WSC
[latcell,loncell]=polysplit(c(2,:),c(1,:));%%%%%%%%%%0 value of WSC
lengthofcell=cellfun(@(x) length(x),latcell);%%%%%%%%%%0 value of WSC
ind=find(lengthofcell==max(lengthofcell));%%%%%%%%%%0 value of WSC
m_plot(loncell{ind},latcell{ind},'linew',2,'color','m');%%%%%%%%%%0 value of WSC
m_plot(streamfunc_negative_lon,streamfunc_negative_lat,'b','linew',2)
m_gshhs_i('patch',[.7 .7 .7],'edgecolor',[.7 .7 .7]);
m_quiver(226,58.5,1,0,0,'r','linew',2)
m_text(229,58.2,'3 m/s','fontname','arial','fontsize',20,'fontw','bold','color','r')
caxis([-10 10]*1e-8)
m_grid('xtick',175:10:240,'fontsize',20,'xaxislocation','top','yaxislocation','right')
al_text('lb','(b) Negative Phase 1998, 1999, 2011, 2017','backgroundcolor','w','fontname','arial','fontsize',20,'fontw','bold')
h=colorbar('Position',[subpp(4,1)+0.41 subpp(4,2)+0.175 0.008 0.07]);
set(get(h,'title'),'string',{'N/m^3     '})
set(h,'fontsize',15)

axes('position',subpp(2,1:4))%%%%%%%%%%%%%PANEL(c)%%%%%%%%%%%%%
hold on
m_pcolor(longitude_Blob, latitude_Blob,WSC_positive_Blob-WSC_mean_Blob);
shading interp
m_quiver(Xgrid4quiver,Ygrid4quiver,(U10_positive_Blob(4:4:end,4:4:end)-U10_mean_Blob(4:4:end,4:4:end))/1,(V10_positive_Blob(4:4:end,4:4:end)-V10_mean_Blob(4:4:end,4:4:end))/1,0,'color','k')
m_plot([210 225 225 210 210],[40 40 50 50 40],'k','linew',2)
m_plot([210 225 225 210 210],[40 40 50 50 40],'--g','linew',2)
m_gshhs_i('patch',[.7 .7 .7],'edgecolor',[.7 .7 .7]);
m_quiver(226,58.5,1,0,0,'r','linew',2)
m_text(229,58.2,'1 m/s','fontname','arial','fontsize',20,'fontw','bold','color','r')
caxis([-5 5]*1e-8)
m_grid('xtick',175:10:240,'fontsize',20,'xticklabels','')
al_text('lb','(c) Positive phase anomaly','backgroundcolor','w','fontname','arial','fontsize',20,'fontw','bold')
h=colorbar('Position',[subpp(2,1)+0.41 subpp(2,2)+0.175 0.008 0.07]);
set(get(h,'title'),'string',{'N/m^3     '})
set(h,'fontsize',15)

axes('position',subpp(5,1:4))%%%%%%%%%%%%%PANEL(d)%%%%%%%%%%%%%
hold on
m_pcolor(longitude_Blob, latitude_Blob,WSC_negative_Blob-WSC_mean_Blob);
shading interp
m_quiver(Xgrid4quiver,Ygrid4quiver,(U10_negative_Blob(4:4:end,4:4:end)-U10_mean_Blob(4:4:end,4:4:end))/1,(V10_negative_Blob(4:4:end,4:4:end)-V10_mean_Blob(4:4:end,4:4:end))/1,0,'color','k')
m_plot([210 225 225 210 210],[40 40 50 50 40],'k','linew',2)
m_plot([210 225 225 210 210],[40 40 50 50 40],'--g','linew',2)
m_gshhs_i('patch',[.7 .7 .7],'edgecolor',[.7 .7 .7]);
m_quiver(226,58.5,1,0,0,'r','linew',2)
m_text(229,58.2,'1 m/s','fontname','arial','fontsize',20,'fontw','bold','color','r')
caxis([-5 5]*1e-8)
m_grid('xtick',175:10:240,'fontsize',20,'xticklabels','','yaxislocation','right')
al_text('lb','(d)  Negative phase anomaly','backgroundcolor','w','fontname','arial','fontsize',20,'fontw','bold')
h=colorbar('Position',[subpp(5,1)+0.41 subpp(5,2)+0.175 0.008 0.07]);
set(get(h,'title'),'string',{'N/m^3     '})
set(h,'fontsize',15)

axes('position',subpp(3,1:4))%%%%%%%%%%%%%PANEL(e)%%%%%%%%%%%%%
hold on
m_pcolor(longitude_Blob, latitude_Blob,WSC_2014_Blob-WSC_mean_Blob);
shading interp
m_quiver(Xgrid4quiver,Ygrid4quiver,(U10_2014_Blob(4:4:end,4:4:end)-U10_mean_Blob(4:4:end,4:4:end))/1,(V10_2014_Blob(4:4:end,4:4:end)-V10_mean_Blob(4:4:end,4:4:end))/1,0,'color','k')
c=contourc(double(longitude_Blob),double(latitude_Blob(latitude_Blob>35)),double(WSC_2014_Blob(latitude_Blob>35,:)),[0 0]);%%%%%%%%%%0 value of WSC
c(:,c(1,:)==0)=nan;%%%%%%%%%%0 value of WSC
[latcell,loncell]=polysplit(c(2,:),c(1,:));%%%%%%%%%%0 value of WSC
lengthofcell=cellfun(@(x) length(x),latcell);%%%%%%%%%%0 value of WSC
ind=find(lengthofcell==max(lengthofcell));%%%%%%%%%%0 value of WSC
m_plot(loncell{ind},latcell{ind},'linew',2,'color','m');%%%%%%%%%%0 value of WSC
m_plot(streamfunc_2014_lon,streamfunc_2014_lat,'b','linew',2)
m_gshhs_i('patch',[.7 .7 .7],'edgecolor',[.7 .7 .7]);
m_quiver(226,58.5,1,0,0,'r','linew',2)
m_text(229,58.2,'1 m/s','fontname','arial','fontsize',20,'fontw','bold','color','r')
caxis([-6 6]*1e-8)
m_grid('xtick',175:10:240,'fontsize',20)
al_text('lb','(e) 2014 Anomaly','backgroundcolor','w','fontname','arial','fontsize',20,'fontw','bold')
h=colorbar('Position',[subpp(3,1)+0.41 subpp(3,2)+0.175 0.008 0.07]);
set(get(h,'title'),'string',{'N/m^3     '})
set(h,'fontsize',15)

axes('position',subpp(6,1:4))%%%%%%%%%%%%%PANEL(f)%%%%%%%%%%%%%
hold on
m_pcolor(longitude_Blob, latitude_Blob,WSC_2019_Blob-WSC_mean_Blob);
shading interp
m_quiver(Xgrid4quiver,Ygrid4quiver,(U10_2019_Blob(4:4:end,4:4:end)-U10_mean_Blob(4:4:end,4:4:end))/1,(V10_2019_Blob(4:4:end,4:4:end)-V10_mean_Blob(4:4:end,4:4:end))/1,0,'color','k')
c=contourc(double(longitude_Blob),double(latitude_Blob(latitude_Blob>35)),double(WSC_2019_Blob(latitude_Blob>35,:)),[0 0]);%%%%%%%%%%0 value of WSC
c(:,c(1,:)==0)=nan;%%%%%%%%%%0 value of WSC
[latcell,loncell]=polysplit(c(2,:),c(1,:));%%%%%%%%%%0 value of WSC
lengthofcell=cellfun(@(x) length(x),latcell);%%%%%%%%%%0 value of WSC
ind=find(lengthofcell==max(lengthofcell));%%%%%%%%%%0 value of WSC
m_plot(loncell{ind},latcell{ind},'linew',2,'color','m');%%%%%%%%%%0 value of WSC
m_plot(streamfunc_2019_lon,streamfunc_2019_lat,'b','linew',2)
m_gshhs_i('patch',[.7 .7 .7],'edgecolor',[.7 .7 .7]);
m_quiver(226,58.5,1,0,0,'r','linew',2)
m_text(229,58.2,'1 m/s','fontname','arial','fontsize',20,'fontw','bold','color','r')
caxis([-6 6]*1e-8)
m_grid('xtick',175:10:240,'fontsize',20,'yaxislocation','right')
al_text('lb','(f) 2019 Anomaly','backgroundcolor','w','fontname','arial','fontsize',20,'fontw','bold')
h=colorbar('Position',[subpp(6,1)+0.41 subpp(6,2)+0.175 0.008 0.07]);
set(get(h,'title'),'string',{'N/m^3     '})
set(h,'fontsize',15)
% annotation('textbox',[0.19 0.34 0.18 0.03],'String','Difference','FontSize',20,'EdgeColor','none','fontw','bold');
% h=title('Difference','fontname','arial','fontsize',25,'fontw','bold');
% set(h,'position',get(h,'position')-[0 0.04 0])


set(gcf,'PaperType','A4','PaperPositionMode','auto','PaperOrientation','landscape')
export_fig(['Figure4_' datestr(now,'yyyy-mm-dd-HH') '.pdf'])
% % print(gcf,'-dpdf','-r1200','-bestfit',['Figure3_' datestr(now,'yyyy-mm-dd-HH')])
open(['Figure4_' datestr(now,'yyyy-mm-dd-HH') '.pdf'])
close


% 
