# Supplementary material for: Importance of ocean dynamics in the onset and persistence of the 2013-15 and 2019-20 northeast Pacific marine heatwaves
Source: Nat Commun. 2025 Nov 11;16:9935. doi: 10.1038/s41467-025-64873-2 (PMC12606263; doi:10.1038/s41467-025-64873-2)
Supplement: Supplementary file 3 — Supplementary Data 1 [file 41467_2025_64873_MOESM3_ESM.zip › Figure5/R20250210_Figure5.m]

ccc
figure('position',get(0,'screensize')*0.9)
colormap(othercolor('BuDRd_18'));

subpp=al_subpp(2,3,'b',0.2);
load('Streamfunc_BRAN2020.mat')%%\\192.168.1.2\alston_work\&&_Published_paper\20220719LHNEPMHW\ADT_streamfunction\BRAN2020
axes('position',subpp(1,1:4))%%%%%%%%%%%%%%%%%%%%%%%%%%%%%%%%%%%%%%%%%%%%%%%%%%%%%%%%%%%%%%
hold on;
pcolor(latgrid_gss, depgrid_gss, Pphase_Geostreamfunc*sw_dist([40 40.1],[235 235],'km')*-1e3)
shading interp
c=contourc(latgrid_gss, depgrid_gss, Pphase_Geostreamfunc*-1,[0 0]);
c(:,c(1,:)==0)=nan;%%%%%%%%%%0 value of WSC
[depthcell,loncell]=polysplit(c(2,:),c(1,:));%%%%%%%%%%0 value of WSC
plot(loncell{1},depthcell{1},'color','m','linew',2)
% contour((latgrid(1:end-1)+latgrid(2:end))/2,depth_std,vel_N*-1,0:0.02:0.08,'k')
[c,h]=contour(latgrid,depgrid_gss,Pphase_temp',4:2:24,'color','k','linew',2);
axis ij
ylim([0 500])
xlim([30 60])
caxis([-3 3]*1e4)
grid on
box on
al_text('lb',['(a) Positive Phase ' num2str(round(loncell{1}(1)*10)/10) '\circ N'],'backgroundcolor','w','fontname','arial','fontsize',20,'fontw','bold')
al_clabel(c,h,'manual','background','w','fontname','arial','fontsize',20,'fontw','bold')
ylabel('Depth (m)','fontname','arial','fontsize',20,'fontw','bold')
set(gca,'tickdir','out','fontsize',20,'fontw','bold')
set(gca,'xtick',30:60,'xticklabel','')
h=colorbar('ytick',(-3:3)*1e4,'position',[subpp(1,1)+0.22 subpp(1,2)+0.05 0.015 0.15]);
set(get(h,'title'),'string',{'m^2/s     '})
set(h,'fontsize',20,'fontw','bold')
% title({'Geostrophic Stream function'},'fontname','arial','fontsize',20,'fontw','bold')

axes('position',subpp(3,1:4))%%%%%%%%%%%%%%%%%%%%%%%%%%%%%%%%%%%%%%%%%%%%%%%%%%%%%%%%%%%%%%
hold on;
pcolor(latgrid_gss, depgrid_gss, Nphase_Geostreamfunc*sw_dist([40 40.1],[235 235],'km')*-1e3)
shading interp
c=contourc(latgrid_gss, depgrid_gss, Nphase_Geostreamfunc*-1,[0 0]);
c(:,c(1,:)==0)=nan;%%%%%%%%%%0 value of WSC
[depthcell,loncell]=polysplit(c(2,:),c(1,:));%%%%%%%%%%0 value of WSC
plot(loncell{1},depthcell{1},'color','m','linew',2)
% contour((latgrid(1:end-1)+latgrid(2:end))/2,depth_std,vel_N*-1,0:0.02:0.08,'k')
[c,h]=contour(latgrid,depgrid_gss,Nphase_temp',4:2:24,'color','k','linew',2);
axis ij
ylim([0 500])
xlim([30 60])
caxis([-3 3]*1e4)
grid on
box on
al_text('lb',['(b) Negative Phase ' num2str(round(loncell{1}(1)*10)/10) '\circ N'],'backgroundcolor','w','fontname','arial','fontsize',20,'fontw','bold')
al_clabel(c,h,'manual','background','w','fontname','arial','fontsize',20,'fontw','bold')
set(gca,'tickdir','out','fontsize',20,'fontw','bold')
set(gca,'xtick',30:60,'xticklabel','','yticklabel','')
h=colorbar('ytick',(-3:3)*1e4,'position',[subpp(3,1)+0.22 subpp(3,2)+0.05 0.015 0.15]);
set(get(h,'title'),'string',{'m^2/s     '})
set(h,'fontsize',20,'fontw','bold')

axes('position',subpp(5,1:4))%%%%%%%%%%%%%%%%%%%%%%%%%%%%%%%%%%%%%%%%%%%%%%%%%%%%%%%%%%%%%%
hold on;
pcolor(latgrid_gss, depgrid_gss, (Mean_Geostreamfunc)*sw_dist([40 40.1],[235 235],'km')*-1e3)
shading interp
c=contourc(latgrid_gss, depgrid_gss, Mean_Geostreamfunc*-1,[0 0]);
c(:,c(1,:)==0)=nan;%%%%%%%%%%0 value of WSC
[depthcell,loncell]=polysplit(c(2,:),c(1,:));%%%%%%%%%%0 value of WSC
plot(loncell{1},depthcell{1},'color','m','linew',2)
[c,h]=contour(latgrid,depgrid_gss, Mean_temp',4:2:24,'linew',2,'color','k');
ylim([0 500])
xlim([30 60])
caxis([-3 3]*1e4)
axis ij
grid on
box on
al_text('lb',['(c) Annual mean ' num2str(round(loncell{1}(1)*10)/10) '\circ N'],'backgroundcolor','w','fontname','arial','fontsize',20,'fontw','bold')
al_clabel(c,h,'manual','background','w','fontname','arial','fontsize',20,'fontw','bold')
set(gca,'tickdir','out','fontsize',20,'fontw','bold')
set(gca,'xtick',30:60,'xticklabel','','yticklabel','')
h=colorbar('ytick',(-3:3)*1e4,'position',[subpp(5,1)+0.22 subpp(5,2)+0.05 0.015 0.15]);
set(get(h,'title'),'string',{'m^2/s    '})
set(h,'fontsize',20,'fontw','bold')

axes('position',subpp(2,1:4))%%%%%%%%%%%%%%%%%%%%%%%%%%%%%%%%%%%%%%%%%%%%%%%%%%%%%%%%%%%%%%
hold on;
pcolor(latgrid_gss, depgrid_gss, (Pphase_Geostreamfunc-Nphase_Geostreamfunc)*sw_dist([40 40.1],[235 235],'km')*-1e3)
shading interp
[c,h]=contour(latgrid,depgrid_gss, Pphase_temp'-Nphase_temp',0.5:0.5:3,'linew',2,'color','k');
ylim([0 500])
xlim([30 60])
caxis([-1 1]*1e4)
axis ij
grid on
box on
al_text('lb','(d) =(a)-(b)','backgroundcolor','w','fontname','arial','fontsize',20,'fontw','bold')
al_clabel(c,h,'manual','background','w','fontname','arial','fontsize',20,'fontw','bold')
ylabel('Depth (m)','fontname','arial','fontsize',20,'fontw','bold')
set(gca,'tickdir','out','fontsize',20,'fontw','bold')
set(gca,'xtick',30:60,'xticklabel',{'30','','','','','35','','','','','40','','','','','45','','','','','50','','','','','55','','','','','60'})
h=colorbar('ytick',(-1:0.4:1)*1e4,'position',[subpp(2,1)+0.22 subpp(2,2)+0.05 0.015 0.15]);
set(get(h,'title'),'string',{'m^2/s    '})
set(h,'fontsize',20,'fontw','bold')
xlabel('Latitude (\circN)','fontname','arial','fontsize',20,'fontw','bold','VerticalAlignment','top');

load('Streamfunc_T_BRAN2020.mat', 'Geostreamfunc', 'temperature')
year=1993:2022;
axes('position',subpp(4,1:4))%%%%%%%%%%%%%%%%%%%%%%%%%%%%%%%%%%%%%%%%%%%%%%%%%%%%%%%%%%%%%%
hold on;
pcolor(latgrid_gss, depgrid_gss, (Geostreamfunc{year==2014}-Mean_Geostreamfunc)*sw_dist([40 40.1],[235 235],'km')*-1e3)
shading interp
c=contourc(latgrid_gss, depgrid_gss, Geostreamfunc{year==2014}*-1,[0 0]);
c(:,c(1,:)==0)=nan;%%%%%%%%%%0 value of WSC
[depthcell,loncell]=polysplit(c(2,:),c(1,:));%%%%%%%%%%0 value of WSC
plot(loncell{1},depthcell{1},'color','m','linew',2)
[c,h]=contour(latgrid,depgrid_gss, temperature{year==2014}'-Mean_temp',0.5:0.5:3,'linew',2,'color','k');
ylim([0 500])
xlim([30 60])
caxis([-1 1]*1e4)
axis ij
grid on
box on
al_text('lb',['(e) 2014 Anomaly ' num2str(round(loncell{1}(1)*10)/10) '\circ N'],'backgroundcolor','w','fontname','arial','fontsize',20,'fontw','bold')
al_clabel(c,h,'manual','background','w','fontname','arial','fontsize',20,'fontw','bold')
set(gca,'tickdir','out','fontsize',20,'fontw','bold')
set(gca,'xtick',30:60,'xticklabel',{'30','','','','','35','','','','','40','','','','','45','','','','','50','','','','','55','','','','','60'},'yticklabel','')
h=colorbar('ytick',(-1:0.4:1)*1e4,'position',[subpp(4,1)+0.22 subpp(4,2)+0.05 0.015 0.15]);
set(get(h,'title'),'string',{'m^2/s    '})
set(h,'fontsize',20,'fontw','bold')
xlabel('Latitude (\circN)','fontname','arial','fontsize',20,'fontw','bold','VerticalAlignment','top');

axes('position',subpp(6,1:4))%%%%%%%%%%%%%%%%%%%%%%%%%%%%%%%%%%%%%%%%%%%%%%%%%%%%%%%%%%%%%%
hold on;
pcolor(latgrid_gss, depgrid_gss, (Geostreamfunc{year==2019}-Mean_Geostreamfunc)*sw_dist([40 40.1],[235 235],'km')*-1e3)
shading interp
c=contourc(latgrid_gss, depgrid_gss, Geostreamfunc{year==2019}*-1,[0 0]);
c(:,c(1,:)==0)=nan;%%%%%%%%%%0 value of WSC
[depthcell,loncell]=polysplit(c(2,:),c(1,:));%%%%%%%%%%0 value of WSC
plot(loncell{1},depthcell{1},'color','m','linew',2)
[c,h]=contour(latgrid,depgrid_gss, temperature{year==2019}'-Mean_temp',0.5:0.5:3,'linew',2,'color','k');
ylim([0 500])
xlim([30 60])
caxis([-2 2]*1e4)
axis ij
grid on
box on
al_text('lb',['(f) 2019 Anomaly ' num2str(round(loncell{1}(1)*10)/10) '\circ N'],'backgroundcolor','w','fontname','arial','fontsize',20,'fontw','bold')
al_clabel(c,h,'manual','background','w','fontname','arial','fontsize',20,'fontw','bold')
set(gca,'tickdir','out','fontsize',20,'fontw','bold')
set(gca,'xtick',30:60,'xticklabel',{'30','','','','','35','','','','','40','','','','','45','','','','','50','','','','','55','','','','','60'},'yticklabel','')

h=colorbar('ytick',(-2:0.5:2)*1e4,'position',[subpp(6,1)+0.22 subpp(6,2)+0.05 0.015 0.15]);
set(get(h,'title'),'string',{'m^2/s    '})
set(h,'fontsize',20,'fontw','bold')
xlabel('Latitude (\circN)','fontname','arial','fontsize',20,'fontw','bold','VerticalAlignment','top');


set(gcf,'PaperType','A4','PaperPositionMode','auto','PaperOrientation','landscape')
export_fig(['Figure5_' datestr(now,'yyyy-mm-dd-HH') '.pdf'])
% % print(gcf,'-dpdf','-r1200','-bestfit',['Figure3_' datestr(now,'yyyy-mm-dd-HH')])
open(['Figure5_' datestr(now,'yyyy-mm-dd-HH') '.pdf'])
close
