# Supplementary material for: Importance of ocean dynamics in the onset and persistence of the 2013-15 and 2019-20 northeast Pacific marine heatwaves
Source: Nat Commun. 2025 Nov 11;16:9935. doi: 10.1038/s41467-025-64873-2 (PMC12606263; doi:10.1038/s41467-025-64873-2)
Supplement: Supplementary file 3 — Supplementary Data 1 [file 41467_2025_64873_MOESM3_ESM.zip › Figure6/R20250210_Figure6_NHF_newversion.m]

ccc
load('data4figure.mat')
NHF_daily_blob_ts0=NHF_daily_blob_ts;
%% 
[b_365,a_365] = butter(5,2/365,'low');
humidity_difference=specific_humidity_saturation_ts-specific_humidity_ts;
Q_latent_main_part=humidity_difference.*rho_ts;
Q_latent_main_part1=mean(humidity_difference).*(rho_ts-mean(rho_ts));
Q_latent_main_part2=(humidity_difference-mean(humidity_difference)).*mean(rho_ts);

Q_latent_main_part=filtfilt(b_365,a_365,remove_clim(datenum(1993,1,1):datenum(2022,12,31),Q_latent_main_part));
Q_latent_main_part1=filtfilt(b_365,a_365,remove_clim(datenum(1993,1,1):datenum(2022,12,31),Q_latent_main_part1));
Q_latent_main_part2=filtfilt(b_365,a_365,remove_clim(datenum(1993,1,1):datenum(2022,12,31),Q_latent_main_part2));

Q_latent_main_part=Q_latent_main_part-mean(Q_latent_main_part);
Q_latent_main_part1=Q_latent_main_part1-mean(Q_latent_main_part1);
Q_latent_main_part2=Q_latent_main_part2-mean(Q_latent_main_part2);
Q_latent_main_part3=Q_latent_main_part-Q_latent_main_part1-Q_latent_main_part2;

%% remove clim
slhf_daily_blob_ts=remove_clim(datenum(1993,1,1):datenum(2022,12,31),slhf_daily_blob_ts);
str_daily_blob_ts=remove_clim(datenum(1993,1,1):datenum(2022,12,31),str_daily_blob_ts);
sshf_daily_blob_ts=remove_clim(datenum(1993,1,1):datenum(2022,12,31),sshf_daily_blob_ts);
ssr_daily_blob_ts=remove_clim(datenum(1993,1,1):datenum(2022,12,31),ssr_daily_blob_ts);
NHF_daily_blob_ts=remove_clim(datenum(1993,1,1):datenum(2022,12,31),NHF_daily_blob_ts);
sst_daily_blob_ts=remove_clim(datenum(1993,1,1):datenum(2022,12,31),sst_daily_blob_ts);
t2m_daily_blob_ts=remove_clim(datenum(1993,1,1):datenum(2022,12,31),t2m_daily_blob_ts);
specific_humidity_ts=remove_clim(datenum(1993,1,1):datenum(2022,12,31),specific_humidity_ts);
specific_humidity_saturation_ts=remove_clim(datenum(1993,1,1):datenum(2022,12,31),specific_humidity_saturation_ts);
%% filt
slhf_daily_blob_ts=filtfilt(b_365,a_365,slhf_daily_blob_ts);
str_daily_blob_ts=filtfilt(b_365,a_365,str_daily_blob_ts);
sshf_daily_blob_ts=filtfilt(b_365,a_365,sshf_daily_blob_ts);
ssr_daily_blob_ts=filtfilt(b_365,a_365,ssr_daily_blob_ts);
NHF_daily_blob_ts=filtfilt(b_365,a_365,NHF_daily_blob_ts);
sst_daily_blob_ts=filtfilt(b_365,a_365,sst_daily_blob_ts);
t2m_daily_blob_ts=filtfilt(b_365,a_365,t2m_daily_blob_ts);
specific_humidity_ts=filtfilt(b_365,a_365,specific_humidity_ts);
specific_humidity_saturation_ts=filtfilt(b_365,a_365,specific_humidity_saturation_ts);
%% remove mean value
slhf_daily_blob_ts=slhf_daily_blob_ts-nanmean(slhf_daily_blob_ts);
str_daily_blob_ts=str_daily_blob_ts-nanmean(str_daily_blob_ts);
sshf_daily_blob_ts=sshf_daily_blob_ts-nanmean(sshf_daily_blob_ts);
ssr_daily_blob_ts=ssr_daily_blob_ts-nanmean(ssr_daily_blob_ts);
NHF_daily_blob_ts=NHF_daily_blob_ts-nanmean(NHF_daily_blob_ts);
%% xtick
[yearfortick,monthfortick]=meshgrid(1993:2022,1:12);
yearfortick=yearfortick(:);
monthfortick=monthfortick(:);
for ii=1:length(yearfortick)
    if mod(ii,12)==1
        xticklabelstr{ii}=num2str(yearfortick(ii));
    end
end
dateforfigure=datenum(1993,1,1):datenum(2022,12,31);

%% draw figure
figure('position',get(0,'screensize')*0.9)

annotation('line',[0.3 0.3],[0.9 0.05],'Color',[1 0 1],'LineWidth',2);
annotation('line',[0.4 0.4],[0.9 0.05],'Color',[1 0 1],'LineWidth',2);
annotation('line',[0.49 0.49],[0.9 0.05],'Color',[1 0 1],'LineWidth',2);
annotation('line',[0.84 0.84],[0.9 0.05],'Color',[1 0 1],'LineWidth',2);

subpp=al_subpp(5,1,'l',0.1,'r',0.1);
subplot('position',subpp(1,1:4))%%%%%%%%%%%%%%%%%%%%%%%%%%%%%%%%%%%%%%%%%%%%%%%%%%%%%%%%%%%%%%%%
hold on
plot(dateforfigure,NHF_daily_blob_ts,'k','linew',2);
plot(dateforfigure,slhf_daily_blob_ts,'b','linew',2);
plot(dateforfigure,sshf_daily_blob_ts,'r','linew',2);
plot(dateforfigure,str_daily_blob_ts,'color',[0.47 0.67 0.19],'linew',2);
plot(dateforfigure,ssr_daily_blob_ts,'m','linew',2);
set(gca,'xtick',datenum(yearfortick(:),monthfortick(:),monthfortick(:)*0+1),'xticklabel',xticklabelstr,'xaxislocation','top')
grid on
box on
xlim([datenum(2012,1,1) datenum(2022,1,1)])
text(datenum(2012,6,1),-50000,'Net heat flux','color','k','fontname','arial','fontsize',20,'fontw','bold')
text(datenum(2017,6,1),-50000,'Latent heat flux','color','b','fontname','arial','fontsize',20,'fontw','bold')
text(datenum(2015,11,1),50000,'Sensible heat flux','color','r','fontname','arial','fontsize',20,'fontw','bold')
text(datenum(2018,6,1),50000,'Longwave heat flux','color',[0.47 0.67 0.19],'fontname','arial','fontsize',20,'fontw','bold')
text(datenum(2019,2,1),-50000,'Shortwave heat flux','color','m','fontname','arial','fontsize',20,'fontw','bold')
text(datenum(2012,2,1),-75000,'(a)','color','k','fontname','arial','fontsize',20,'fontw','bold')
set(gca,'tickdir','out','ticklength',[0.005 0],'fontw','bold','fontname','arial','fontsize',20,'yaxislocation','right')
ylabel({'Surface heat flux (J/m^2)'},'fontname','arial','fontsize',20,'fontw','bold')

subplot('position',subpp(2,1:4))%%%%%%%%%%%%%%%%%%%%%%%%%%%%%%%%%%%%%%%%%%%%%%%%%%%%%%%%%%%%%%%%
hold on
plot(dateforfigure,Q_latent_main_part,'k','linew',2);
plot(dateforfigure,Q_latent_main_part1,'b','linew',2);
plot(dateforfigure,Q_latent_main_part2,'r','linew',2);
plot(dateforfigure,Q_latent_main_part3,'color',[0.47 0.67 0.19],'linew',2);
set(gca,'xtick',datenum(yearfortick(:),monthfortick(:),monthfortick(:)*0+1),'xticklabel','')
grid on
box on
xlim([datenum(2012,1,1) datenum(2022,1,1)])
text(datenum(2012,6,1),0.003,'\boldmath{$$\widetilde{(q_s-q_a)u}$$}','Interpreter','latex','color','k','fontname','arial','fontsize',20)
text(datenum(2013,8,1),0.003,'\boldmath{$$\overline{(q_s-q_a)}\widetilde{u}$$}','Interpreter','latex','color','b','fontname','arial','fontsize',20)
text(datenum(2017,6,1),0.003,'\boldmath{$$\overline{u}\widetilde{(q_s-q_a)}$$}','Interpreter','latex','color','r','fontname','arial','fontsize',20)
text(datenum(2018,6,1),0.003,'\boldmath{$$\widetilde{(q_s-q_a)u}-\overline{(q_s-q_a)}\widetilde{u}-\overline{u}\widetilde{(q_s-q_a)}$$}','Interpreter','latex','color',[0.47 0.67 0.19],'fontname','arial','fontsize',20)
text(datenum(2012,2,1),-0.002,'(b)','color','k','fontname','arial','fontsize',20,'fontw','bold')
set(gca,'tickdir','out','ticklength',[0.005 0],'fontw','bold','fontname','arial','fontsize',20,'fontw','bold')
ylabel({'Decompose (q_s-q_a)u','(J/m^2)'},'fontname','arial','fontsize',20,'fontw','bold')

subplot('position',subpp(3,1:4))%%%%%%%%%%%%%%%%%%%%%%%%%%%%%%%%%%%%%%%%%%%%%%%%%%%%%%%%%%%%%%%%
hold on
patch([dateforfigure(1)-1,dateforfigure,dateforfigure(end)+1], [mean(specific_humidity_saturation_ts),specific_humidity_saturation_ts,mean(specific_humidity_saturation_ts)],'r','facealpha',0.5,'edgecolor','none');
patch([dateforfigure(1)-1,dateforfigure,dateforfigure(end)+1], [mean(specific_humidity_ts),specific_humidity_ts,mean(specific_humidity_ts)],'b','facealpha',0.5,'edgecolor','none');
ylabel({'Humidity','(kg/kg)'},'fontname','arial','fontsize',20,'fontw','bold')
yyaxis right
plot(dateforfigure, specific_humidity_saturation_ts-specific_humidity_ts,'k','linew',2);
plot(dateforfigure,dateforfigure*0+mean(specific_humidity_saturation_ts-specific_humidity_ts),'-k','linew',2);
ylim([1.6 2.5]*1e-3)
set(gca,'xtick',datenum(yearfortick(:),monthfortick(:),monthfortick(:)*0+1),'xticklabel','')
xlim([datenum(2012,1,1) datenum(2022,1,1)])
grid on
box on
text(datenum(2012,2,1),2*1e-3,'Specific humidity (q_a)','color','b','fontname','arial','fontsize',20,'fontw','bold')
text(datenum(2017,10,1),2.13*1e-3,'Specific humidity saturation (q_s)','color','r','fontname','arial','fontsize',20,'fontw','bold')
text(datenum(2020,4,1),2.1*1e-3,'q_s-q_a','color','k','fontname','arial','fontsize',20,'fontw','bold')
text(datenum(2012,2,1),1.68*1e-3,'(c)','color','k','fontname','arial','fontsize',20,'fontw','bold')
set(gca,'tickdir','out','ticklength',[0.005 0],'fontname','arial','fontsize',20,'fontw','bold')
ylabel('q_s-q_a','fontname','arial','fontsize',20,'fontw','bold')
set(gca,'ycolor','k','fontw','bold')

subplot('position',subpp(4,1:4))%%%%%%%%%%%%%%%%%%%%%%%%%%%%%%%%%%%%%%%%%%%%%%%%%%%%%%%%%%%%%%%%
hold on
plot(dateforfigure,filtfilt(b_365,a_365,theta_ts),'b','linew',2);%% Ô­Ê¼Êý¾ÝÖ±½ÓÂË²¨
theta_ts=remove_clim(datenum(1993,1,1):datenum(2022,12,31),theta_ts);%% Ô­Ê¼Êý¾ÝÈ¥ÆøºòÌ¬
plot(dateforfigure,filtfilt(b_365,a_365,theta_ts),'r','linew',2);%% È¥ÆøºòÌ¬Êý¾ÝÂË²¨
ylim([-40 40])
ylabel({'Wind direction','(\circ)'},'fontname','arial','fontsize',20,'fontw','bold')
yyaxis right
plot(dateforfigure,dateforfigure*0,'k','linew',2);
ylim([-40 40]-mean(theta_ts))
set(gca,'xtick',datenum(yearfortick(:),monthfortick(:),monthfortick(:)*0+1),'xticklabel','')
grid on
box on
xlim([datenum(2012,1,1) datenum(2022,1,1)])
text(datenum(2012,6,1),-35,'365-day low-pass filtered ','color','b','fontname','arial','fontsize',20,'fontw','bold')
text(datenum(2017,3,1),-35,'365-day low-pass filtered, climatology removed','color','r','fontname','arial','fontsize',20,'fontw','bold')
text(datenum(2019,6,1),20,'Mean value (1993-2023)','color','k','fontname','arial','fontsize',20,'fontw','bold')
text(datenum(2012,2,1),-35,'(d)','color','k','fontname','arial','fontsize',20,'fontw','bold')
set(gca,'tickdir','out','ticklength',[0.005 0])
ylabel('Anomaly (\circ)','fontname','arial','fontsize',20,'fontw','bold')
set(gca,'ycolor','k','fontw','bold','fontname','arial','fontsize',20,'fontw','bold')

subplot('position',subpp(5,1:4))%%%%%%%%%%%%%%%%%%%%%%%%%%%%%%%%%%%%%%%%%%%%%%%%%%%%%%%%%%%%%%%%
hold on
plot(dateforfigure,filtfilt(b_365,a_365,rho_ts),'b','linew',2);
rho_ts=remove_clim(datenum(1993,1,1):datenum(2022,12,31),rho_ts);
plot(dateforfigure,filtfilt(b_365,a_365,rho_ts),'r','linew',2);
ylim([6 10])
ylabel({'Wind speed','(m/s)'},'fontname','arial','fontsize',20,'fontw','bold')
yyaxis right
plot(dateforfigure,dateforfigure*0,'k','linew',2);
ylim([6 10]-mean(rho_ts))
set(gca,'xtick',datenum(yearfortick(:),monthfortick(:),monthfortick(:)*0+1),'xticklabel','')
set(gca,'xticklabel',xticklabelstr)
grid on
box on
xlim([datenum(2012,1,1) datenum(2022,1,1)])
text(datenum(2012,6,1),1.5,'365-day low-pass filtered ','color','b','fontname','arial','fontsize',20,'fontw','bold')
text(datenum(2017,1,1),1.8,'365-day low-pass filtered, climatology removed','color','r','fontname','arial','fontsize',20,'fontw','bold')
text(datenum(2018,1,1),1.1,'Mean value (1993-2023)','color','k','fontname','arial','fontsize',20,'fontw','bold')
text(datenum(2012,2,1),-1,'(e)','color','k','fontname','arial','fontsize',20,'fontw','bold')
set(gca,'tickdir','out','ticklength',[0.005 0])
ylabel('Anomaly (m/s)','fontname','arial','fontsize',20)
set(gca,'ycolor','k','fontw','bold','fontname','arial','fontsize',20,'fontw','bold')


% set(gcf,'PaperType','A4','PaperPositionMode','auto','PaperOrientation','landscape')
% export_fig(gcf,['Figure6_' datestr(now,'yyyy-mm-dd-HH') '.pdf'])
% % print(gcf,'-dpdf','-r1200','-bestfit',['Figure2_' datestr(now,'yyyy-mm-dd-HH')])
% close
% open(['Figure6_' datestr(now,'yyyy-mm-dd-HH') '.pdf'])
