# Supplementary material for: Importance of ocean dynamics in the onset and persistence of the 2013-15 and 2019-20 northeast Pacific marine heatwaves
Source: Nat Commun. 2025 Nov 11;16:9935. doi: 10.1038/s41467-025-64873-2 (PMC12606263; doi:10.1038/s41467-025-64873-2)
Supplement: Supplementary file 3 — Supplementary Data 1 [file 41467_2025_64873_MOESM3_ESM.zip › Figure6/remove_clim.m]

function [output,cli]= remove_clim(timeforthedata,dataneedtoremoveclim)
%REMOVE_CLIM ´Ë´¦ÏÔÊ¾ÓÐ¹Ø´Ëº¯ÊýµÄÕªÒª
%   ÓÃÓÚÈ¥³ýÈÕ¾ù¼¾½ÚÖÜÆÚ
alldatestr=str2num(datestr(timeforthedata,'mmdd'));
alldatestr_unique=unique(alldatestr);
cli=arrayfun(@(x) nanmean(dataneedtoremoveclim(ismember(alldatestr,alldatestr_unique(x)))),1:length(alldatestr_unique));
output=arrayfun(@(x) dataneedtoremoveclim(x)-cli(alldatestr(x)==alldatestr_unique),1:length(alldatestr));
output=output+nanmean(cli);
end
