# Supplementary material for: Importance of ocean dynamics in the onset and persistence of the 2013-15 and 2019-20 northeast Pacific marine heatwaves
Source: Nat Commun. 2025 Nov 11;16:9935. doi: 10.1038/s41467-025-64873-2 (PMC12606263; doi:10.1038/s41467-025-64873-2)
Supplement: Supplementary file 3 — Supplementary Data 1 [file 41467_2025_64873_MOESM3_ESM.zip › Figure1/Figure1.m]

ccc;
load('data4figure.mat')
%%%%%%%%%%%%%%%%%%%%%%%%%%%%%%%%%%%%%%%%%%%%%%%%%%%%%%%%%%%%%%%%%%%%%%%%%%%
%%%%%%%%%%%%%%%%%%%%%% draw figure%%%%%%%%%%%%%%%%%%%%%%%%%%%%%%%%%%%%%%%%%
%%%%%%%%%%%%%%%%%%%%%%%%%%%%%%%%%%%%%%%%%%%%%%%%%%%%%%%%%%%%%%%%%%%%%%%%%%%
figure('position',get(0,'screensize')*0.9)
colormap(othercolor('BuDRd_18'));

axes('position',[0.1 0.36 0.6 0.6])%%%%%%%%%%%%%%%%%%%%%%%%%%%%%%%%%%%%%%%%%%%%%%%%%%%%%%%%%%%%
hold on
m_proj('mer','lon',[140 240],'lat',[24 63])
m_pcolor(Lonh, Lath,SST_mean')
shading interp
c047=contourc(double(longitude(longitude>140&longitude<240)),double(latitude(latitude>24&latitude<63)),...
    meanADT(longitude>140&longitude<240,latitude>24&latitude<63)',[0.47 0.47]);
c047(:,c047(1,:)==0.47)=nan;
[lon,lat]=polysplit(c047(1,:),c047(2,:));
lengthofcontour=cellfun(@(x) length(x),lon);
lon=lon{lengthofcontour==max(lengthofcontour)};
lat=lat{lengthofcontour==max(lengthofcontour)};
lat(find(lon==max(lon)):end)=[];
lon(find(lon==max(lon)):end)=[];
m_plot(lon,lat,'m','linew',2)
[c,h]=m_contour(double(longitude(longitude>140&longitude<240)),double(latitude(latitude>24&latitude<63)),...
    meanADT(longitude>140&longitude<240,latitude>24&latitude<63)',0.2:0.1:1.2,'color','k');
al_clabel(c,h,'manual','fontname','arial','fontsize',20,'backgroundcolor','w')
m_plot([210 225 225 210 210],[40 40 50 50 40],'w','linew',3)
m_plot([210 225 225 210 210],[40 40 50 50 40],'--b','linew',3)
m_gshhs_i('patch',[.7 .7 .7],'edgecolor',[.7 .7 .7]);
m_grid('xtick',140:10:240,'ytick',25:5:60,'fontsize',20,'xaxislocation','top')
al_text('lb','(a)','backgroundcolor','w','fontname','arial','fontsize',20,'fontw','bold')
h=colorbar('Position',[0.65 0.72 0.01 0.16]);
set(h,'ticklength',0.05)
set(h,'ytick',3:3:24,'fontsize',20)
set(get(h,'title'),'string',{'Sea surface','temperature (\circC)'})

axes('position',[0.73 0.1 0.2 0.85])%%%%%%%%%%%%%%%%%%%%%%%%%%%%%%%%%%%%%%%%%%%%%%%%%%%%%%%%%%%%
hold on
pcolor(180:235,datenum(year,month,month*0+15),Gyreboundary_lat_1degree_deseason)
shading interp
ylim([datenum(1993,1,1) datenum(2023,1,1)])
set(gca,'ytick',datenum(1993:2022,(1993:2022)*0+1,(1993:2022)*0+1))
set(gca,'yticklabel',1993:2022)
xticklabelset=cellstr(num2str((180:-5:125)'));
for ii=1:2:length(xticklabelset)
    xticklabelset{ii}='';
end
set(gca,'xtick',180:5:235,'xticklabel',xticklabelset,'tickdir','out','fontsize',20)
caxis([-4 4])
box on
grid on
xlim([180 236])
ylabel('Year','fontname','arial','fontsize',20,'fontw','bold')
xlabel('Longitude (\circ W)','fontname','arial','fontsize',20,'fontw','bold','VerticalAlignment','top');
set(gca,'yaxislocation','right')
al_text('lb','(b)','backgroundcolor','w','fontname','arial','fontsize',20,'fontw','bold')
text(182,datenum(1998,5,1),{'             ','             ','             ','             ',...
    '             ','             ','             ','             ',...
    '             ','             '},'backgroundcolor','w')
h=colorbar('Position',[0.75284722222222 0.193333333333333 0.01 0.12]);
set(h,'ticklength',0.05)
set(h,'ytick',-3:3)
set(get(h,'title'),'string',{'Latitude','anomaly (\circ)'},'backgroundcolor','w')

axes('position',[0.1 0.1 0.6 0.26])%%%%%%%%%%%%%%%%%%%%%%%%%%%%%%%%%%%%%%%%%%%%%%%%%%%%%%%%%%%%
hold on
xlim([datenum(1993,1,1) datenum(2023,1,1)])
xticklabelset=cellstr(num2str((1993:2022)'));
for ii=1:2:length(xticklabelset)
    xticklabelset{ii}='';
end
set(gca,'xtick',datenum(1993:2022,(1993:2022)*0+1,(1993:2022)*0+1),'xticklabel',xticklabelset,'fontsize',20)
set(gca,'ytick',-5:5,'fontsize',20)
box on
grid on
h4legend(1)=area(datenum(1993,1,1):datenum(2022,6,26),SSTA_210_225_40_50,'FaceColor',[.7 .7 .7],'edgecolor','none');
h4legend(2)=plot(datenum(year,month,month*0+15),MHWbox,'r');
h4legend(3)=plot(datenum(year,month,month*0+15),MHWbox_filter,'b','linew',2);
h4legend(4)=plot(datenum(year,month,month*0+15),MHWbox_detrend,'--b','linew',2);
h4legend(5)=plot([datenum(1993,1,1) datenum(2023,1,1)],std(MHWbox_detrend)*[1 1],'color','k','linew',2);
plot([datenum(1993,1,1) datenum(2023,1,1)],-std(MHWbox_detrend)*[1 1],'color','k','linew',2);
xlabel('Year','fontname','arial','fontsize',20,'fontw','bold')
ylabel({'Latitude (\circ)','Temperature (\circC)'},'fontname','arial','fontsize',20,'fontw','bold','VerticalAlignment','bottom');
al_text('lb','(c)','backgroundcolor','w','fontname','arial','fontsize',20,'fontw','bold')
h=legend(h4legend(1:5),'Areal mean sea surface temperature anomaly','Monthly mean gyre boundary','1-year filtered gyre boundary','detrend and 1-year filtered gyre boundary','��1 STD of detrend gyre boundary');
set(h,'Orientation','horizontal','fontname','arial','fontsize',10,'Location','northwest','NumColumns',2,'fontsize',20)
set(h,'color','none','edgecolor','none')

SSTA_210_225_40_50_monthly=arrayfun(@(x) nanmean(SSTA_210_225_40_50(ismember(cellstr(datestr(datenum(1993,1,1):datenum(2022,6,26),'yyyymm')),num2str(year(x)*100+month(x))))),1:length(year));
Wn=2/12;%%%%%%%%%%%%filter-1 year
[b,a]=butter(5,Wn,'low');
SSTA_210_225_40_50_monthly=filtfilt(b,a,SSTA_210_225_40_50_monthly(1:354));
SSTA_210_225_40_50_monthly=detrend(SSTA_210_225_40_50_monthly);
disp(corrcoef(SSTA_210_225_40_50_monthly,MHWbox_detrend(1:354)))

% set(gcf,'PaperType','A4','PaperPositionMode','auto','PaperOrientation','landscape')
% export_fig(gcf,['Figure1_' datestr(now,'yyyy-mm-dd-HH') '.pdf'])
% % % % print(gcf,'-dpdf','-r1200','-bestfit',['Figure1_' datestr(now,'yyyy-mm-dd-HH')])
% open(['Figure1_' datestr(now,'yyyy-mm-dd-HH') '.pdf'])
% close
