# Supplementary material for: Importance of ocean dynamics in the onset and persistence of the 2013-15 and 2019-20 northeast Pacific marine heatwaves
Source: Nat Commun. 2025 Nov 11;16:9935. doi: 10.1038/s41467-025-64873-2 (PMC12606263; doi:10.1038/s41467-025-64873-2)
Supplement: Supplementary file 3 — Supplementary Data 1 [file 41467_2025_64873_MOESM3_ESM.zip › Figure2/R20250210_Figure2.m]

ccc;
load('data4figure.mat')
%% draw figures
colorshading_data={ADT_positive,SST_positive,SST_2014,ADT_negative,SST_negative,SST_2019,...
    ADT_positive-ADT_negative,SST_positive-SST_negative,R'};
x_grid4colorshading={longitude,Lonh,Lonh,longitude,Lonh,Lonh,longitude,Lonh,Lonh};
y_grid4colorshading={latitude,Lath,Lath,latitude,Lath,Lath,latitude,Lath,Lath};
panel_text={'(a) Sea level Positive Phase','(b) Sea Surface Temperature Positive Phase',...
    '(c) Annual Mean Sea Surface Temperature 2014','(d) Sea level Negative Phase',...
    '(e) Sea Surface Temperature Negative Phase','(f) Annual Mean Sea Surface Temperature 2019',...
    '(g) =(a)-(b)','(h) =(b)-(e)',{'(i) Corr. Coef. between Gyre Boundary','and Sea Surface Temperature Anomaly'}};


m_proj('Equidistant Cylindrical','lon',[180 240],'lat',[32 55])
subpp=al_subpp(3,3,'v',-0.1,'h',0.01);
figure('position',get(0,'screensize')*0.95)
for ii=1:9
    figurehandle(ii)=axes('position',subpp(ii,1:4));
    hold on
    pcolorhandle(ii)=m_pcolor(x_grid4colorshading{ii},y_grid4colorshading{ii},colorshading_data{ii});
    shading interp
    m_plot(lon047,lat047,'color','m','linew',2)
    switch(ii)
        case{1,4}
            [c,h]=m_contour(x_grid4colorshading{ii},y_grid4colorshading{ii},colorshading_data{ii},-1:0.1:1,'color','k');
            m_contour(x_grid4colorshading{ii},y_grid4colorshading{ii},colorshading_data{ii},[0.47 0.47],'color','k','linew',2)
        case{2,5}
            [c,h]=m_contour(x_grid4colorshading{ii},y_grid4colorshading{ii},colorshading_data{ii},8:2:20,'color','k');
            m_contour(x_grid4colorshading{ii},y_grid4colorshading{ii},colorshading_data{ii},[12 12],'color','k','linew',2)
        case(3)
            [c,h]=m_contour(x_grid4colorshading{ii},y_grid4colorshading{ii},colorshading_data{ii},8:2:20,'color','k');
            m_contour(longitude,latitude,ADT_2014,[0.47 0.47],'color','k','linew',2)
        case(6)
            [c,h]=m_contour(x_grid4colorshading{ii},y_grid4colorshading{ii},colorshading_data{ii},8:2:20,'color','k');
            m_contour(longitude,latitude,ADT_2019,[0.47 0.47],'color','k','linew',2)
        case(7)
            [c,h]=m_contour(x_grid4colorshading{ii},y_grid4colorshading{ii},colorshading_data{ii},-0.2:0.05:0.2,'color','k');
            m_contour(x_grid4colorshading{ii},y_grid4colorshading{ii},colorshading_data{ii},[0 0],'color','k','linew',2)
        case(8)
            [c,h]=m_contour(x_grid4colorshading{ii},y_grid4colorshading{ii},colorshading_data{ii},-2:0.4:2,'color','k');
            m_contour(x_grid4colorshading{ii},y_grid4colorshading{ii},colorshading_data{ii},[0 0],'color','k','linew',2)
        case(9)
            [c,h]=m_contour(x_grid4colorshading{ii},y_grid4colorshading{ii},colorshading_data{ii},-1:0.1:1,'color','k');
            m_contour(x_grid4colorshading{ii},y_grid4colorshading{ii},colorshading_data{ii},[0 0],'color','k','linew',2)
    end
    switch(ii)
        case(1)
            m_text(194,56,'Positive Phase 1993,2002,2005,2019','fontsize',20,'fontw','bold')
        case(4)
            m_text(194,56,'Negative Phase 1998,1999,2011,2017','fontsize',20,'fontw','bold')
        case(7)
            m_text(200,56,'Difference','fontsize',20,'fontw','bold')
    end
    m_gshhs_i('patch',[.7 .7 .7],'edgecolor','none')
    switch(ii)
        case{1,2}
            m_grid('xticklabels','','fontsize',20,'xtick',175:10:235)
        case(3)
            m_grid('fontsize',20,'xtick',175:10:235)
        case{4,5,7,8}
            m_grid('yticklabels','','xticklabels','','fontsize',20,'xtick',175:10:235)
        case{6,9}
            m_grid('yticklabels','','fontsize',20,'xtick',175:10:235)
    end
    m_text(182,34.5,panel_text{ii},'fontsize',20,'backgroundcolor','w','fontw','bold')
    al_clabel(c,h,'manual','backgroundcolor','w','fontsize',15,'fontname','arial')
end
%% set colormap ADT-(0~1, a, d) SST-(1-2, b, e, c, f) 
%%  delta(ADT)-(2~3 g)  delta(SST)-(3-4, h) CorrGB&SSTA-(4-5, i) 
set(pcolorhandle,'cdatamapping','scale');
all_cdata=arrayfun(@(x) get(pcolorhandle(x),'cdata'),1:length(pcolorhandle),'uniformoutput',false);
rangeADT=[nanmin([ADT_negative(:);ADT_positive(:)]) nanmax([ADT_negative(:);ADT_positive(:)])];
rangeSST=[nanmin([SST_negative(:);SST_positive(:);SST_2014(:);SST_2019(:)]) nanmax([SST_negative(:);SST_positive(:);SST_2014(:);SST_2019(:)])];
rangedeltaSST=[nanmin(SST_positive(:)-SST_negative(:)) nanmax(SST_positive(:)-SST_negative(:))];
rangedeltaADT=[nanmin(ADT_positive(:)-ADT_negative(:)) nanmax(ADT_positive(:)-ADT_negative(:))];
rangeR=[nanmin(R(:)) nanmax(R(:))];
all_cdata{1}=(all_cdata{1}-rangeADT(1))./diff(rangeADT);
all_cdata{4}=(all_cdata{4}-rangeADT(1))./diff(rangeADT);
all_cdata{2}=(all_cdata{2}-rangeSST(1))./diff(rangeSST)+1;
all_cdata{3}=(all_cdata{3}-rangeSST(1))./diff(rangeSST)+1;
all_cdata{5}=(all_cdata{5}-rangeSST(1))./diff(rangeSST)+1;
all_cdata{6}=(all_cdata{6}-rangeSST(1))./diff(rangeSST)+1;
all_cdata{7}=(all_cdata{7}-rangedeltaADT(1))./diff(rangedeltaADT)+2;
all_cdata{8}=(all_cdata{8}-rangedeltaSST(1))./diff(rangedeltaSST)+3;
all_cdata{9}=(all_cdata{9}-rangeR(1))./diff(rangeR)+4;
arrayfun(@(x) set(pcolorhandle(x),'cdata',all_cdata{x}),1:length(pcolorhandle),'uniformoutput',false);

allcolors=[flipud(othercolor('BuDRd_18',120));...
    flipud(othercolor('BuDRd_18',120));...
    flipud(othercolor('RdGy7',120));...
    flipud(othercolor('RdGy7',120));...
    flipud(othercolor('RdGy7',120))];
colormap(allcolors);
arrayfun(@(x) caxis(figurehandle(x),[0 5]),1:9)
%% colorbar
ch1=colorbar('position',[0.96 subpp(7,2)+0.1 0.01 0.18]);
set(ch1,'ylim',[2 3])
yticklabelscale=interp1(rangedeltaADT,[2 3],-0.08:0.04:0.08);
set(ch1,'ytick',yticklabelscale,'yticklabel',{'-0.08','-0.04','0','0.04','0.08'},'TickLength',0.08)
set(get(ch1,'title'),'string',{'Sea level','(m)'},'fontsize',15,'fontw','bold')

ch2=colorbar('position',[0.96 subpp(8,2)+0.1 0.01 0.18]);
set(ch2,'ylim',[3 4])
yticklabelscale=interp1(rangedeltaSST,[3 4],-1:0.5:2);
set(ch2,'ytick',yticklabelscale,'yticklabel',{'-1','-0.5','0','0.5','1','1.5'},'TickLength',0.08)
set(get(ch2,'title'),'string',{'Temperature','(\circC)'},'fontsize',15,'fontw','bold')

ch3=colorbar('position',[0.96 subpp(9,2)+0.1 0.01 0.18]);
set(ch3,'ylim',[4 5])
yticklabelscale=interp1(rangeR,[4 5],-0.4:0.2:0.6);
set(ch3,'ytick',yticklabelscale,'yticklabel',{'-0.4','-0.2','0','0.2','0.4','0.6'},'TickLength',0.08)
set(get(ch3,'title'),'string','Corr. Coef.','fontsize',15,'fontw','bold')


set(gcf,'PaperType','A4','PaperPositionMode','auto','PaperOrientation','landscape')
export_fig(['Figure2_' datestr(now,'yyyy-mm-dd-HH') '.pdf'])
% % print(gcf,'-dpdf','-r1200','-bestfit',['Figure3_' datestr(now,'yyyy-mm-dd-HH')])
open(['Figure2_' datestr(now,'yyyy-mm-dd-HH') '.pdf'])
close
