# Supplementary material for: Importance of ocean dynamics in the onset and persistence of the 2013-15 and 2019-20 northeast Pacific marine heatwaves
Source: Nat Commun. 2025 Nov 11;16:9935. doi: 10.1038/s41467-025-64873-2 (PMC12606263; doi:10.1038/s41467-025-64873-2)
Supplement: Supplementary file 3 — Supplementary Data 1 [file 41467_2025_64873_MOESM3_ESM.zip › Figure3/dataformat_HLNEP_figure3_R20250210.m]

ccc
%%%%%%%%%%%%%%%%%%%%%%%%%%%%%%%%%%%%%%%%%%%%%%%%%%%%%%%%%%%%%%%%%%%%%%%%%%%
%%%%%%%%%%%%%%%%%%%%%%Classic mixed layer heat budget%%%%%%%%%%%%%%%%%%%%%%
%%%%%%%%%%%%%%%%%%%%%%%%%%%%%%%%%%%%%%%%%%%%%%%%%%%%%%%%%%%%%%%%%%%%%%%%%%%
load('mixed_layer_box_model_heat_budget.mat', 'deriveddata')
%% terms in the heat budget:   NHF_temperature_tendency  Total_temperature_tendency  Oceanic_temperature_tendency
NHF_temperature_tendency_timeseries=cellfun(@(x) x.NHF_temperature_tendency_timeseries,deriveddata,'uniformoutput',false);
NHF_temperature_tendency=cat(2,NHF_temperature_tendency_timeseries{:});
ML_mean_temperature_timeseries=cellfun(@(x) x.ML_mean_temperature_timeseries,deriveddata,'uniformoutput',false);
ML_mean_temperature_timeseries=cat(2,ML_mean_temperature_timeseries{:});
Total_temperature_tendency=gradient(ML_mean_temperature_timeseries);
Oceanic_temperature_tendency=Total_temperature_tendency-NHF_temperature_tendency;
%% remove 2023 data
alldate1=datenum(1993,1,1):datenum(2023,9,30);
alldate2=datenum(1993,1,1):datenum(2022,12,31);
ML_mean_temperature_timeseries(alldate1>=datenum(2023,1,1))=[];
NHF_temperature_tendency(alldate1>=datenum(2023,1,1))=[];
Total_temperature_tendency(alldate1>=datenum(2023,1,1))=[];
Oceanic_temperature_tendency(alldate1>=datenum(2023,1,1))=[];
%% remove climatology and filt (Reference period is from 1993-2022)
ML_mean_temperature_timeseries=remove_clim(alldate2,ML_mean_temperature_timeseries);
NHF_temperature_tendency=remove_clim(alldate2,NHF_temperature_tendency);
Total_temperature_tendency=remove_clim(alldate2,Total_temperature_tendency);
Oceanic_temperature_tendency=remove_clim(alldate2,Oceanic_temperature_tendency);
%% Surface heat fluxes
[b_365,a_365] = butter(5,2/365,'low');
[b_90,a_90] = butter(5,2/90,'low');
%% Variables for plot
MLTA=ML_mean_temperature_timeseries-mean(ML_mean_temperature_timeseries);
ML_mean_temperature_timeseries_filt90=filtfilt(b_90,a_90,ML_mean_temperature_timeseries-mean(ML_mean_temperature_timeseries));
ML_mean_temperature_timeseries_filt365=filtfilt(b_365,a_365,ML_mean_temperature_timeseries-mean(ML_mean_temperature_timeseries));
Total_temperature_tendency_filt90=filtfilt(b_90,a_90,Total_temperature_tendency-mean(Total_temperature_tendency));
NHF_temperature_tendency_filt90=filtfilt(b_90,a_90,NHF_temperature_tendency-mean(NHF_temperature_tendency));
Oceanic_temperature_tendency_filt90=filtfilt(b_90,a_90,Oceanic_temperature_tendency-mean(Oceanic_temperature_tendency));
Total_temperature_tendency_filt365=filtfilt(b_365,a_365,Total_temperature_tendency-mean(Total_temperature_tendency));
NHF_temperature_tendency_filt365=filtfilt(b_365,a_365,NHF_temperature_tendency-mean(NHF_temperature_tendency));
Oceanic_temperature_tendency_filt365=filtfilt(b_365,a_365,Oceanic_temperature_tendency-mean(Oceanic_temperature_tendency));
%%%%%%%%%%%%%%%%%%%%%%%%%%%%%%%%%%%%%%%%%%%%%%%%%%%%%%%%%%%%%%%%%%%%%%%%%%%
%%%%%%%%%%%%%%%%%%%%%%%%%%%Box model heat budget%%%%%%%%%%%%%%%%%%%%%%%%%%%
%%%%%%%%%%%%%%%%%%%%%%%%%%%%%%%%%%%%%%%%%%%%%%%%%%%%%%%%%%%%%%%%%%%%%%%%%%%
load('mixed_layer_box_model_heat_budget.mat', 'boxmodel')
Westernboundary_temptrans_timeseries=cellfun(@(x) x.Westernboundary_temptrans_timeseries,boxmodel,'uniformoutput',false);
Westernboundary_temptrans_timeseries=cat(1,Westernboundary_temptrans_timeseries{:});
Easternboundary_temptrans_timeseries=cellfun(@(x) x.Easternboundary_temptrans_timeseries,boxmodel,'uniformoutput',false);
Easternboundary_temptrans_timeseries=cat(1,Easternboundary_temptrans_timeseries{:});
Southernboundary_temptrans_timeseries=cellfun(@(x) x.Southernboundary_temptrans_timeseries,boxmodel,'uniformoutput',false);
Southernboundary_temptrans_timeseries=cat(1,Southernboundary_temptrans_timeseries{:});
Northernboundary_temptrans_timeseries=cellfun(@(x) x.Northernboundary_temptrans_timeseries,boxmodel,'uniformoutput',false);
Northernboundary_temptrans_timeseries=cat(1,Northernboundary_temptrans_timeseries{:});
box_mean_temperature_timeseries=cellfun(@(x) x.box_mean_temperature_timeseries,boxmodel,'uniformoutput',false);
box_mean_temperature_timeseries=cat(2,box_mean_temperature_timeseries{:});
NHF_temperature_tendency_box_timeseries=cellfun(@(x) x.NHF_temperature_tendency_box_timeseries,boxmodel,'uniformoutput',false);
NHF_temperature_tendency_box_timeseries=cat(2,NHF_temperature_tendency_box_timeseries{:});
bottomboundary_temp_timeseries=cellfun(@(x) x.bottomboundary_temp_timeseries,boxmodel(61:end),'uniformoutput',false);
bottomboundary_temp_timeseries=cat(2,bottomboundary_temp_timeseries{:});
%% remove clim and filt
Westernboundary_temptrans_timeseries(alldate1>=datenum(2023,1,1))=[];
Easternboundary_temptrans_timeseries(alldate1>=datenum(2023,1,1))=[];
Southernboundary_temptrans_timeseries(alldate1>=datenum(2023,1,1))=[];
Northernboundary_temptrans_timeseries(alldate1>=datenum(2023,1,1))=[];
box_mean_temperature_timeseries(alldate1>=datenum(2023,1,1))=[];
NHF_temperature_tendency_box_timeseries(alldate1>=datenum(2023,1,1))=[];
Total_temperature_tendency_timeseries_box=gradient(box_mean_temperature_timeseries);%% ÏÈ×öÌÝ¶ÈÔÙÈ¥¾ùÖµºÍÂË²¨
%% remove climatology
Westernboundary_temptrans_timeseries=remove_clim(alldate2,Westernboundary_temptrans_timeseries);
Easternboundary_temptrans_timeseries=remove_clim(alldate2,Easternboundary_temptrans_timeseries);
Southernboundary_temptrans_timeseries=remove_clim(alldate2,Southernboundary_temptrans_timeseries);
Northernboundary_temptrans_timeseries=remove_clim(alldate2,Northernboundary_temptrans_timeseries);
NHF_temperature_tendency_box_timeseries=remove_clim(alldate2,NHF_temperature_tendency_box_timeseries);
Total_temperature_tendency_timeseries_box=remove_clim(alldate2,Total_temperature_tendency_timeseries_box);
box_mean_temperature_timeseries=remove_clim(alldate2,box_mean_temperature_timeseries);
%% filt
Westernboundary_temptrans_timeseries=filtfilt(b_365,a_365,Westernboundary_temptrans_timeseries);
Easternboundary_temptrans_timeseries=filtfilt(b_365,a_365,Easternboundary_temptrans_timeseries);
Southernboundary_temptrans_timeseries=filtfilt(b_365,a_365,Southernboundary_temptrans_timeseries);
Northernboundary_temptrans_timeseries=filtfilt(b_365,a_365,Northernboundary_temptrans_timeseries);
NHF_temperature_tendency_box_timeseries=filtfilt(b_365,a_365,NHF_temperature_tendency_box_timeseries);
Total_temperature_tendency_timeseries_box=filtfilt(b_365,a_365,Total_temperature_tendency_timeseries_box);
box_mean_temperature_timeseries=filtfilt(b_365,a_365,box_mean_temperature_timeseries);
Lateral=Westernboundary_temptrans_timeseries+Easternboundary_temptrans_timeseries+Southernboundary_temptrans_timeseries+Northernboundary_temptrans_timeseries;
Residual_box=Total_temperature_tendency_timeseries_box-Lateral-NHF_temperature_tendency_box_timeseries;%% ÕâÀï·ÖÎª²àÏòÆ½Á÷ºÍµ×²¿Í¨Á¿
%%%%%%%%%%%%%%%%%%%%%%%%%%%%%%%%%%%%%%%%%%%%%%%%%%%%%%%%%%%%%%%%%%%%%%%%%%%
%%%%%%%%%%%%%%%%%%%%%%%%%%%%%%%%%%%Figure%%%%%%%%%%%%%%%%%%%%%%%%%%%%%%%%%%
%%%%%%%%%%%%%%%%%%%%%%%%%%%%%%%%%%%%%%%%%%%%%%%%%%%%%%%%%%%%%%%%%%%%%%%%%%%
%% xticklabelstr
[yearfortick,monthfortick]=meshgrid(1993:2023,1:12);
yearfortick=yearfortick(:);
monthfortick=monthfortick(:);
for ii=1:length(yearfortick)
    if mod(ii,12)==1
        xticklabelstr{ii}=num2str(yearfortick(ii));
    end
end

subpp=al_subpp(4,1,'l',0.1,'r',0.1,'v',0.02,'b',0.1);
figure('position',get(0,'screensize')*0.9)
subplot('position',subpp(1,1:4))
hold on
area(alldate2,MLTA,'facecolor',[1 0.7 0.7],'edgecolor',[1 0.7 0.7])
plot(alldate2,ML_mean_temperature_timeseries_filt90,'b','linew',2)
plot(alldate2,ML_mean_temperature_timeseries_filt365,'k','linew',2)
set(gca,'xtick',datenum(yearfortick(:),monthfortick(:),monthfortick(:)*0+1),'xticklabel',xticklabelstr,'xaxislocation','top')
xlim([datenum(2012,1,1) datenum(2023,1,1)])
set(gca,'ytick',-5:5)
grid on
box on
text(datenum(2012,3,1),-1.8,'(a) MLTA','backgroundcolor','none','fontname','arial','fontsize',20,'fontw','bold')
text(datenum(2017,1,1),3.1,'Mixed layer temperature anomaly (MLTA)','color',[1 0.7 0.7],'fontname','arial','fontsize',20,'fontw','bold')
text(datenum(2018,1,1),-1,'90-day lowpass filtered MLTA','color','b','fontname','arial','fontsize',20,'fontw','bold')
text(datenum(2014,1,1),3.1,'365-day lowpass filtered MLTA','color','k','fontname','arial','fontsize',20,'fontw','bold')
ylabel({'Temperature (\circC)'},'fontname','arial','fontsize',20,'fontw','bold');
set(gca,'tickdir','out','ticklength',[0.005 0],'fontname','arial','fontsize',20,'fontw','bold')

subplot('position',subpp(2,1:4))
hold on
grid on
box on
plot(alldate2,Total_temperature_tendency_filt90,'r','linew',2)
plot(alldate2,NHF_temperature_tendency_filt90,'b','linew',2)
plot(alldate2,Oceanic_temperature_tendency_filt90,'k','linew',2)
set(gca,'xtick',datenum(yearfortick(:),monthfortick(:),monthfortick(:)*0+1))
set(gca,'xticklabel','','yaxislocation','right')
xlim([datenum(2012,1,1) datenum(2023,1,1)])
text(datenum(2012,3,1),-0.055,{'(b) Classic mixed layer heat budget 90-day lowpass filtered'},'backgroundcolor','none','fontname','arial','fontsize',20,'fontw','bold')
ylabel({'Temp. tendency (\circC/day)'},'fontname','arial','fontsize',20,'fontw','bold');
set(gca,'tickdir','out','ticklength',[0.005 0],'fontname','arial','fontsize',20,'fontw','bold')
text(datenum(2017,1,1),0.04,'MLTA Tendency','color','r','fontname','arial','fontsize',20,'fontw','bold')
text(datenum(2018,1,1),-0.04,'Contribution of net surface heat flux','color','b','fontname','arial','fontsize',20,'fontw','bold')
text(datenum(2018,1,1),-0.055,'Contribution of oceanic process','color','k','fontname','arial','fontsize',20,'fontw','bold')

subplot('position',subpp(3,1:4))
hold on
plot(alldate2,Total_temperature_tendency_filt365,'r','linew',2)
plot(alldate2,NHF_temperature_tendency_filt365,'b','linew',2)
plot(alldate2,Oceanic_temperature_tendency_filt365,'k','linew',2)
grid on
box on
set(gca,'xtick',datenum(yearfortick(:),monthfortick(:),monthfortick(:)*0+1))
set(gca,'xticklabel','')
xlim([datenum(2012,1,1) datenum(2023,1,1)])
ylabel('Temp. tendency (\circC/day)','fontname','arial','fontsize',20,'fontw','bold');
text(datenum(2017,1,1),0.015,'MLTA Tendency','color','r','fontname','arial','fontsize',20,'fontw','bold')
text(datenum(2018,6,1),0.015,'Contribution of net surface heat flux','color','b','fontname','arial','fontsize',20,'fontw','bold')
text(datenum(2018,6,1),-0.016,'Contribution of oceanic process','color','k','fontname','arial','fontsize',20,'fontw','bold')
text(datenum(2012,3,1),-0.023,{'(c) Classic mixed layer heat budget 365-day lowpass filtered'},'backgroundcolor','none','fontname','arial','fontsize',20,'fontw','bold')
set(gca,'tickdir','out','ticklength',[0.005 0],'fontname','arial','fontsize',20,'fontw','bold')
ylim([-0.03 0.023])

subplot('position',subpp(4,1:4))
hold on
grid on
box on
area(alldate2,(box_mean_temperature_timeseries-mean(box_mean_temperature_timeseries)),'facecolor',[1 0.7 0.7],'edgecolor',[1 0.7 0.7])
ylim([-3 3])
ylabel({'Temperature (\circC)'},'fontname','arial','fontsize',20,'fontw','bold');
yyaxis right
plot(alldate2,Total_temperature_tendency_timeseries_box-mean(Total_temperature_tendency_timeseries_box),'-r','linew',2)
plot(alldate2,NHF_temperature_tendency_box_timeseries-mean(NHF_temperature_tendency_box_timeseries),'-b','linew',2)
plot(alldate2,Lateral-mean(Lateral),'-g','linew',2)
plot(alldate2,Residual_box-mean(Residual_box),'-m','linew',2)
set(gca,'xtick',datenum(yearfortick(:),monthfortick(:),monthfortick(:)*0+1),'xticklabel',xticklabelstr)
xlim([datenum(2012,1,1) datenum(2023,1,1)])
ylim([-0.02 0.02])
text(datenum(2012,3,1),-0.017,{'(d) box model 365-day lowpass filtered'},'backgroundcolor','none','fontname','arial','fontsize',20,'fontw','bold')
text(datenum(2012,3,1),0.017,'Temperature anomaly within the box (BoxTA)','color',[1 0.7 0.7],'fontname','arial','fontsize',20,'fontw','bold')
text(datenum(2016,1,1),0.017,'BoxTA Tendency','color','r','fontname','arial','fontsize',20,'fontw','bold')
text(datenum(2020,1,1),0.017,'Net heat flux','color','b','fontname','arial','fontsize',20,'fontw','bold')
text(datenum(2020,1,1),-0.013,'Lateral advection','color','g','fontname','arial','fontsize',20,'fontw','bold')
text(datenum(2016,3,1),-0.013,'Residual (Diffusion + Vertical advection)','color','m','fontname','arial','fontsize',20,'fontw','bold')
ylabel({'Temp. tendency (\circC/day)'},'fontname','arial','fontsize',20,'fontw','bold');
set(gca,'ycolor','k','tickdir','out','ticklength',[0.005 0],'fontname','arial','fontsize',20,'fontw','bold')

% ´´½¨ rectangle
annotation('rectangle',[0.189279513888882 0.366805555555562 0.266493055555562 0.150624999999993],'LineWidth',4,'LineStyle','--');
annotation('rectangle',[0.556032986111102 0.382708333333333 0.274739583333342 0.13125],'LineWidth',4,'LineStyle','--');
annotation('rectangle',[0.189279513888884 0.145902777777778 0.07508680555556 0.120138888888889],'LineWidth',4,'LineStyle','--');
annotation('rectangle',[0.556032986111109 0.157013888888889 0.113281250000002 0.0937499999999998],'LineWidth',4,'LineStyle','--');
% ´´½¨ arrow
annotation('arrow',[0.189236111111109 0.189236111111109],[0.874305555555556 0.835486111111113],'Color',[1 0 1],'LineWidth',5);
annotation('arrow',[0.555989583333328 0.555989583333328],[0.869444444444445 0.830625000000002],'Color',[1 0 1],'LineWidth',5);
% ´´½¨ doublearrow
annotation('doublearrow',[0.227430555555554 0.227907986111111],[0.775388888888889 0.692430555555556],'LineWidth',4);


set(gcf,'PaperType','A4','PaperPositionMode','auto','PaperOrientation','landscape')
export_fig(['Figure3_' datestr(now,'yyyy-mm-dd-HH') '.pdf'])
% print(gcf,'-dpdf','-r1200','-bestfit',['Figure4_' datestr(now,'yyyy-mm-dd-HH')])
open(['Figure3_' datestr(now,'yyyy-mm-dd-HH') '.pdf'])
