# Supplementary material for: Importance of ocean dynamics in the onset and persistence of the 2013-15 and 2019-20 northeast Pacific marine heatwaves
Source: Nat Commun. 2025 Nov 11;16:9935. doi: 10.1038/s41467-025-64873-2 (PMC12606263; doi:10.1038/s41467-025-64873-2)
Supplement: Supplementary file 4 — Supplementary Data 2 [file 41467_2025_64873_MOESM4_ESM.zip]

Archive with 3 entries (2 files):
- Figure8/
- Figure8/data4figure.mat
- Figure8/R20250210_Figure8_WSC_GB.m
