# Supplementary material for: Importance of ocean dynamics in the onset and persistence of the 2013-15 and 2019-20 northeast Pacific marine heatwaves
Source: Nat Commun. 2025 Nov 11;16:9935. doi: 10.1038/s41467-025-64873-2 (PMC12606263; doi:10.1038/s41467-025-64873-2)
Supplement: Supplementary file 4 — Supplementary Data 2 [file 41467_2025_64873_MOESM4_ESM.zip › Figure8/R20250210_Figure8_WSC_GB.m]

ccc
load('data4figure.mat')
m_proj('Equidistant Cylindrical','lon',[100 260],'lat',[0 65])

figure('position',get(0,'screensize')*0.9)
%%%%%%%%%%%%%%%%%%%%%%%%%%%%%%%%%%%%%%%%%%%%%%%%%%%%%%%%%%%%%%%%%%%%%%%%%%%
subplot('position',[-0.21 0.74 0.8 0.2])
m_pcolor(longitude, latitude,correlation_0lagR_curl');
shading interp
colorbar('fontname','arial','fontsize',20)
colormap(othercolor('BuDRd_18'));
hold on
m_contour(longitude, latitude,correlation_0lagR_curl',[-0.4 0.4],'color','k')
m_contour(longitude, latitude,correlation_0lagR_curl',[-0.6 0.6],'color','k','linew',2)
m_plot([210 225 225 210 210],[40 40 50 50 40],'r','linew',2)
m_plot([210 225 225 210 210],[45 45 55 55 45],'g','linew',2)
m_gshhs_c('color',[0 0.5 0])
m_grid('XaxisLocation','top','fontname','arial','fontsize',20)
caxis([-0.6 0.6])
al_text('lb','(a) WSCA-Gyre Boundary 4 month','backgroundcolor','w','fontname','arial','fontsize',20)
%%%%%%%%%%%%%%%%%%%%%%%%%%%%%%%%%%%%%%%%%%%%%%%%%%%%%%%%%%%%%%%%%%%%%%%%%%%
axes('position',[0.39 0.75 0.55 0.18])
[year,month]=meshgrid(1993:2022,1:12);
year=year(:);
month=month(:);
hold on
plot(datenum(year,month,month*0+15),monthlymean_CURL_BLOB_deseason,'-r','linew',2)
plot(datenum(year,month,month*0+15),monthlymean_CURL_BLOB_deseason-detrend(monthlymean_CURL_BLOB_deseason),'-r','linew',2)
ylabel('Wind stress curl (N/m^3)','fontname','arial','fontsize',20)
ylim([-6 6]*1e-8)
set(gca,'ytick',[-5:2:5]*1e-8)
axis ij
yyaxis right
plot(datenum(year,month,month*0+15),monthlymean_msl_BLOB_deseason,'-b','linew',2)
plot(datenum(year,month,month*0+15),monthlymean_msl_BLOB_deseason-detrend(monthlymean_msl_BLOB_deseason),'-b','linew',2)
ylabel('Sea level pressure (Pa)','fontname','arial','fontsize',20)
ylim([-800 800])
set(gca,'ytick',-600:200:600)
set(gca,'xtick',datenum(1993:2022,ones(size(1993:2022)),ones(size(1993:2022))),'ycolor','k','fontname','arial','fontsize',20)
xticklabelset=cellstr(num2str([1993:2022]'));
for ii=1:2:length(xticklabelset)
    xticklabelset{ii}='';
end
set(gca,'xticklabel',xticklabelset)
xlim([datenum(1993,1,1) datenum(2022,1,1)])
text(datenum(1996,1,1),600,'Wind stress curl anomaly (WSCA)','color','r','fontname','arial','fontsize',20)
text(datenum(2010,1,1),600,'Sea level pressure anomaly (SLPA)','color','b','fontname','arial','fontsize',20)
grid on
box on
al_text('lb','(b)','backgroundcolor','w','fontname','arial','fontsize',20)
%%%%%%%%%%%%%%%%%%%%%%%%%%%%%%%%%%%%%%%%%%%%%%%%%%%%%%%%%%%%%%%%%%%%%%%%%%%
m_proj('Equidistant Cylindrical','lon',[120 360],'lat',[-30 85])
subpp=al_subpp(3,4,'t',0.25,'h',0.015,'v',-0.1);

axes('position',subpp(1,1:4))
hold on
m_pcolor(longitude, latitude,correlation_lagR_mslleadBlobmsl_5');
shading interp
m_contour(longitude, latitude,correlation_lagR_mslleadBlobmsl_5',[-0.4 0.4],'color','k')
m_contour(longitude, latitude,correlation_lagR_mslleadBlobmsl_5',[-0.6 0.6],'color','k','linew',2)
m_plot([210 225 225 210 210],[45 45 55 55 45],'g','linew',2)
m_gshhs_c('color',[0 0.5 0])
m_grid('xticklabel','','fontname','arial','fontsize',20)
caxis([-0.6 0.6])
al_text('lb','(c) SLPA-MLNEP_{SLPA} 5m','backgroundcolor','w','fontname','arial','fontsize',20)

axes('position',subpp(4,1:4))
hold on
m_pcolor(longitude, latitude,correlation_lagR_mslleadBlobmsl_4');
shading interp
m_contour(longitude, latitude,correlation_lagR_mslleadBlobmsl_4',[-0.4 0.4],'color','k')
m_contour(longitude, latitude,correlation_lagR_mslleadBlobmsl_4',[-0.6 0.6],'color','k','linew',2)
m_plot([210 225 225 210 210],[45 45 55 55 45],'g','linew',2)
m_gshhs_c('color',[0 0.5 0])
m_grid('yticklabel','','xticklabel','','fontname','arial','fontsize',20)
caxis([-0.6 0.6])
al_text('lb','(d) SLPA-MLNEP_{SLPA} 4m','backgroundcolor','w','fontname','arial','fontsize',20)

axes('position',subpp(7,1:4))
hold on
m_pcolor(longitude, latitude,correlation_lagR_mslleadBlobmsl_3');
shading interp
m_contour(longitude, latitude,correlation_lagR_mslleadBlobmsl_3',[-0.4 0.4],'color','k')
m_contour(longitude, latitude,correlation_lagR_mslleadBlobmsl_3',[-0.6 0.6],'color','k','linew',2)
m_plot([210 225 225 210 210],[45 45 55 55 45],'g','linew',2)
m_gshhs_c('color',[0 0.5 0])
m_grid('yticklabel','','xticklabel','','fontname','arial','fontsize',20)
caxis([-0.6 0.6])
al_text('lb','(e) SLPA-MLNEP_{SLPA} 3m','backgroundcolor','w','fontname','arial','fontsize',20)

axes('position',subpp(10,1:4))
hold on
m_pcolor(longitude, latitude,correlation_lagR_mslleadBlobmsl_2');
shading interp
m_contour(longitude, latitude,correlation_lagR_mslleadBlobmsl_2',[-0.4 0.4],'color','k')
m_contour(longitude, latitude,correlation_lagR_mslleadBlobmsl_2',[-0.6 0.6],'color','k','linew',2)
m_plot([210 225 225 210 210],[45 45 55 55 45],'g','linew',2)
m_gshhs_c('color',[0 0.5 0])
m_grid('YaxisLocation','right','xticklabel','','fontname','arial','fontsize',20)
caxis([-0.6 0.6])
al_text('lb','(f) SLPA-MLNEP_{SLPA} 2m','backgroundcolor','w','fontname','arial','fontsize',20)

axes('position',subpp(2,1:4))
hold on
m_pcolor(longitude, latitude,correlation_lagR_mslleadBlobmsl_1');
shading interp
m_contour(longitude, latitude,correlation_lagR_mslleadBlobmsl_1',[-0.4 0.4],'color','k')
m_contour(longitude, latitude,correlation_lagR_mslleadBlobmsl_1',[-0.6 0.6],'color','k','linew',2)
m_plot([210 225 225 210 210],[45 45 55 55 45],'g','linew',2)
m_gshhs_c('color',[0 0.5 0])
m_grid('fontname','arial','fontsize',20,'xticklabel','')
caxis([-0.6 0.6])
al_text('lb','(g) SLPA-MLNEP_{SLPA} 1m','backgroundcolor','w','fontname','arial','fontsize',20)

axes('position',subpp(5,1:4))
hold on
m_pcolor(longitude, latitude,correlation_lagR_mslleadBlobmsl_0');
shading interp
m_contour(longitude, latitude,correlation_lagR_mslleadBlobmsl_0',[-0.4 0.4],'color','k')
m_contour(longitude, latitude,correlation_lagR_mslleadBlobmsl_0',[-0.6 0.6],'color','k','linew',2)
m_plot([210 225 225 210 210],[45 45 55 55 45],'g','linew',2)
m_gshhs_c('color',[0 0.5 0])
m_grid('fontname','arial','fontsize',20,'yticklabel','','xticklabel','')
caxis([-0.6 0.6])
al_text('lb','(h) SLPA-MLNEP_{SLPA} 0m','backgroundcolor','w','fontname','arial','fontsize',20)

axes('position',subpp(8,1:4))
hold on
m_pcolor(longitude, latitude,correlation_lagR_Blobmslleadmsl_1');
shading interp
m_contour(longitude, latitude,correlation_lagR_Blobmslleadmsl_1',[-0.4 0.4],'color','k')
m_contour(longitude, latitude,correlation_lagR_Blobmslleadmsl_1',[-0.6 0.6],'color','k','linew',2)
m_plot([210 225 225 210 210],[45 45 55 55 45],'g','linew',2)
m_gshhs_c('color',[0 0.5 0])
m_grid('fontname','arial','fontsize',20,'yticklabel','','xticklabel','')
caxis([-0.6 0.6])
al_text('lb','(i) MLNEP_{SLPA}-SLPA 1m','backgroundcolor','w','fontname','arial','fontsize',20)

axes('position',subpp(11,1:4))
hold on
m_pcolor(longitude, latitude,correlation_lagR_Blobmslleadmsl_2');
shading interp
m_contour(longitude, latitude,correlation_lagR_Blobmslleadmsl_2',[-0.4 0.4],'color','k')
m_contour(longitude, latitude,correlation_lagR_Blobmslleadmsl_2',[-0.6 0.6],'color','k','linew',2)
m_plot([210 225 225 210 210],[45 45 55 55 45],'g','linew',2)
m_gshhs_c('color',[0 0.5 0])
m_grid('YaxisLocation','right','fontname','arial','fontsize',20,'xticklabel','')
caxis([-0.6 0.6])
al_text('lb','(j) MLNEP_{SLPA}-SLPA 2m','backgroundcolor','w','fontname','arial','fontsize',20)

axes('position',subpp(3,1:4))
hold on
m_pcolor(longitude, latitude,correlation_lagR_Blobmslleadmsl_3');
shading interp
m_contour(longitude, latitude,correlation_lagR_Blobmslleadmsl_3',[-0.4 0.4],'color','k')
m_contour(longitude, latitude,correlation_lagR_Blobmslleadmsl_3',[-0.6 0.6],'color','k','linew',2)
m_plot([210 225 225 210 210],[45 45 55 55 45],'g','linew',2)
m_gshhs_c('color',[0 0.5 0])
m_grid('fontname','arial','fontsize',20)
caxis([-0.6 0.6])
al_text('lb','(k) MLNEP_{SLPA}-SLPA 3m','backgroundcolor','w','fontname','arial','fontsize',20)

axes('position',subpp(6,1:4))
hold on
m_pcolor(longitude, latitude,correlation_lagR_Blobmslleadmsl_4');
shading interp
m_contour(longitude, latitude,correlation_lagR_Blobmslleadmsl_4',[-0.4 0.4],'color','k')
m_contour(longitude, latitude,correlation_lagR_Blobmslleadmsl_4',[-0.6 0.6],'color','k','linew',2)
m_plot([210 225 225 210 210],[45 45 55 55 45],'g','linew',2)
m_gshhs_c('color',[0 0.5 0])
m_grid('yticklabel','','fontname','arial','fontsize',20)
caxis([-0.6 0.6])
al_text('lb','(l) MLNEP_{SLPA}-SLPA 4m','backgroundcolor','w','fontname','arial','fontsize',20)

axes('position',subpp(9,1:4))
hold on
m_pcolor(longitude, latitude,correlation_lagR_Blobmslleadmsl_5');
shading interp
m_contour(longitude, latitude,correlation_lagR_Blobmslleadmsl_5',[-0.4 0.4],'color','k')
m_contour(longitude, latitude,correlation_lagR_Blobmslleadmsl_5',[-0.6 0.6],'color','k','linew',2)
m_plot([210 225 225 210 210],[45 45 55 55 45],'g','linew',2)
m_gshhs_c('color',[0 0.5 0])
m_grid('yticklabel','','fontname','arial','fontsize',20)
caxis([-0.6 0.6])
al_text('lb','(m) MLNEP_{SLPA}-SLPA 5m','backgroundcolor','w','fontname','arial','fontsize',20)

axes('position',subpp(12,1:4))
hold on
m_pcolor(longitude, latitude,correlation_lagR_Blobmslleadmsl_6');
shading interp
m_contour(longitude, latitude,correlation_lagR_Blobmslleadmsl_6',[-0.4 0.4],'color','k')
m_contour(longitude, latitude,correlation_lagR_Blobmslleadmsl_6',[-0.6 0.6],'color','k','linew',2)
m_plot([210 225 225 210 210],[45 45 55 55 45],'g','linew',2)
m_gshhs_c('color',[0 0.5 0])
m_grid('YaxisLocation','right','fontname','arial','fontsize',20)
caxis([-0.6 0.6])
al_text('lb','(n) MLNEP_{SLPA}-SLPA 6m','backgroundcolor','w','fontname','arial','fontsize',20)

annotation('arrow',[0.189713541666666 0.221397569444444],[0.894513888888889 0.900069444444444]);
annotation('arrow',[0.200564236111111 0.224001736111111],[0.852152777777778 0.869513888888889]);
annotation('textbox',[0.135026041666667 0.843819444444444 0.0733506944444443 0.0194444444444446],...
    'String',{'Blob region'},'LineStyle','none','FontSize',20,'FontName','Arial','FitBoxToText','off');
annotation('textbox',[0.120225694444444 0.900694444444444 0.0950954861111102 0.0292361111111117],...
    'String',{'Max. Corr. Coef.',' WSC & GB'},'LineStyle','none','FontSize',20,'FontName','Arial','FitBoxToText','off');

% set(gcf,'PaperType','A4','PaperPositionMode','auto','PaperOrientation','landscape')
% export_fig(gcf,['Figure8_' datestr(now,'yyyy-mm-dd-HH') '.pdf'])
% % % % print(gcf,'-dpdf','-r1200','-bestfit',['Figure1_' datestr(now,'yyyy-mm-dd-HH')])
% open(['Figure8_' datestr(now,'yyyy-mm-dd-HH') '.pdf'])
% close
