# Supplementary material for: Importance of ocean dynamics in the onset and persistence of the 2013-15 and 2019-20 northeast Pacific marine heatwaves
Source: Nat Commun. 2025 Nov 11;16:9935. doi: 10.1038/s41467-025-64873-2 (PMC12606263; doi:10.1038/s41467-025-64873-2)
Supplement: Supplementary file 5 — Supplementary Data 3 [file 41467_2025_64873_MOESM5_ESM.zip]

Archive with 26 entries (20 files):
- FunctionsOr_toolbox/
- FunctionsOr_toolbox/al_clabel.m
- FunctionsOr_toolbox/al_subpp.m
- FunctionsOr_toolbox/al_text.m
- FunctionsOr_toolbox/ccc.m
- FunctionsOr_toolbox/exportfig/
- FunctionsOr_toolbox/exportfig/applytofig.m
- FunctionsOr_toolbox/exportfig/exportfig.m
- FunctionsOr_toolbox/exportfig/license.txt
- FunctionsOr_toolbox/exportfig/previewfig.m
- FunctionsOr_toolbox/exportfig/restorefig.m
- FunctionsOr_toolbox/othercolor/
- FunctionsOr_toolbox/othercolor/license.txt
- FunctionsOr_toolbox/othercolor/othercolor/
- FunctionsOr_toolbox/othercolor/othercolor/.DS_Store
- FunctionsOr_toolbox/othercolor/othercolor/colorData.mat
- FunctionsOr_toolbox/othercolor/othercolor/othercolor.m
- FunctionsOr_toolbox/othercolor/othercolor/othercolor1-100.png
- FunctionsOr_toolbox/othercolor/othercolor/othercolor201-283.png
- FunctionsOr_toolbox/othercolor/othercolor/othercolor_101-200.png
- FunctionsOr_toolbox/othercolor/othercolor.rar
- FunctionsOr_toolbox/othercolor/__MACOSX/
- FunctionsOr_toolbox/othercolor/__MACOSX/othercolor/
- FunctionsOr_toolbox/othercolor/__MACOSX/othercolor/._.DS_Store
- FunctionsOr_toolbox/othercolor/__MACOSX/othercolor/._colorData.mat
- FunctionsOr_toolbox/othercolor/__MACOSX/othercolor/._othercolor.m
