# Supplementary material for: Importance of ocean dynamics in the onset and persistence of the 2013-15 and 2019-20 northeast Pacific marine heatwaves
Source: Nat Commun. 2025 Nov 11;16:9935. doi: 10.1038/s41467-025-64873-2 (PMC12606263; doi:10.1038/s41467-025-64873-2)
Supplement: Supplementary file 5 — Supplementary Data 3 [file 41467_2025_64873_MOESM5_ESM.zip › FunctionsOr_toolbox/al_clabel.m]

function h=al_clabel(varargin)
% h=al_clabel(varargin)
% ¸Ä½ø°æclabel
% ´æ´¢clabelËù×öµÄµÈÖµÏß±êÊ¶
global al_clabelconter al_clabelswitch
%% ½¨Á¢ÎÄ¼þ¼Ð½ÓÊÕÊý¾Ý
if ~exist('.\clabel_set','dir')
    mkdir('.\clabel_set')
end
ST=dbstack;
%% command windowÖ±½Óµ÷ÓÃÇé¿ö
if length(ST)==1
    h=clabel(varargin{:});
    return;
end
matfilename=ST(2).name;
%% ÅÐ¶ÏÊÇ·ñµÚÒ»´ÎÔËÐÐ(Í¨¹ýal_clabelconter×´Ì¬ÅÐ¶ÏÊÇ·ñ´æÔÚclabel_setÎÄ¼þ£¬Èç¹û´æÔÚÎªÕæ£¬²»´æÔÚÎª¼Ù£¬´æÔÚÔòÖ±½Ó¶ÁÈ¡£¬²»´æÔÚÔòclabel²¢´æ´¢)
if isempty(al_clabelconter)
    if exist(['.\clabel_set\' matfilename '.mat'],'file')
        al_clabelswitch=true;
    else
        al_clabelswitch=false;
    end
end
%% µÚÒ»´ÎÔËÐÐ
if ~al_clabelswitch
    if isempty(al_clabelconter)
        al_clabelconter=1;
    else
        al_clabelconter=al_clabelconter+1;
    end
    h=clabel(varargin{:});
    subfigure.FontName=get(h,'FontName');
    subfigure.FontSize=get(h,'FontSize');
    subfigure.FontWeight=get(h,'FontWeight');
    subfigure.Color=get(h,'color');
    subfigure.Backgroundcolor=get(h,'backgroundcolor');
    subfigure.Rotation=get(h,'Rotation');
    subfigure.String=get(h,'String');
    subfigure.Position=get(h,'Position');
    subfigure.setting=varargin(3:end);
    eval(['subfigure' num2str(al_clabelconter) '=subfigure;'])
    if al_clabelconter==1
        save(['.\clabel_set\' matfilename '.mat'],['subfigure' num2str(al_clabelconter)])
    else
        save(['.\clabel_set\' matfilename '.mat'],['subfigure' num2str(al_clabelconter)],'-append')
    end
end
%% ·ÇµÚÒ»´ÎÔËÐÐ
if al_clabelswitch
    if isempty(al_clabelconter)
        al_clabelconter=1;
    else
        al_clabelconter=al_clabelconter+1;
    end
    load(['.\clabel_set\' matfilename '.mat'],['subfigure' num2str(al_clabelconter)])
    subfigure=eval(['subfigure'  num2str(al_clabelconter)]);
    if iscell(subfigure.Position)
        h=cellfun(@(a,b,c,d,e,f,g,h) text(a(1),a(2),b,...
            'Rotation',c,'Backgroundcolor',d,'Color',e,'FontWeight',f,'FontSize',g,'FontName',h),...
            subfigure.Position,...
            subfigure.String,...
            subfigure.Rotation,...
            subfigure.Backgroundcolor,...
            subfigure.Color,...
            subfigure.FontWeight,...
            subfigure.FontSize,...
            subfigure.FontName,'uniformoutput',false);
        clabelset=varargin(3:end);
        if any(strcmp(clabelset,'manual'))
            clabelset(1)=[];
        end
        cellfun(@(x) set(x,clabelset{:}),h);
    else
        h=text(subfigure.Position(1),subfigure.Position(2),subfigure.String,...
            'Rotation',subfigure.Rotation,'Backgroundcolor',subfigure.Backgroundcolor,'Color',subfigure.Color,...
            'FontWeight',subfigure.FontWeight,'FontSize',subfigure.FontSize,'FontName',subfigure.FontName);
        clabelset=varargin(3:end);
        if any(strcmp(clabelset,'manual'))
            clabelset(1)=[];
        end
        set(h,clabelset{:});
    end
end
