# Supplementary material for: Importance of ocean dynamics in the onset and persistence of the 2013-15 and 2019-20 northeast Pacific marine heatwaves
Source: Nat Commun. 2025 Nov 11;16:9935. doi: 10.1038/s41467-025-64873-2 (PMC12606263; doi:10.1038/s41467-025-64873-2)
Supplement: Supplementary file 5 — Supplementary Data 3 [file 41467_2025_64873_MOESM5_ESM.zip › FunctionsOr_toolbox/al_subpp.m]

function [subsize,varargout]=al_subpp(subrow,subcol,varargin)
% 
% 
% 
% 
% 
% 
% left=0.05;
% horzinterval=0.02;
% right=0.05;
% top=0.05;
% vertinterval=0.02;
% bottom=0.05;
%% output arguments check
if length(nargout)==2
    %% get current fig
    if ~isempty(get(0,'currentfigure'))
        figure('position',get(0,'screensize'));
    end
end
if nargin<2
    error('Requires at least 2 inputs.')
end
allvar={'l','r','t','b','h','v'};
if ~isempty(setdiff(varargin(1:2:end),allvar))
    error('exist not accessible property');
end
%% Ä¬ÈÏÉèÖÃ
l=0.05;
h=0.02;
r=0.05;
t=0.05;
v=0.02;
b=0.05;
if subrow==1
    v=0;
end
if subcol==1
    h=0;
end
%% ÊäÈëÐÞ¸Ä
for i=1:2:length(varargin)
    eval([varargin{i} '=' num2str(varargin{i+1}) ';']);
end
left=l;
horzinterval=h;
right=r;
top=t;
vertinterval=v;
bottom=b;
%% ¼ÆËãÎ»ÖÃ
subwidth=(1-left-right-horzinterval*(subcol-1))/subcol;
subhight=(1-top-bottom-vertinterval*(subrow-1))/subrow;
if subwidth*subhight<0
    error('check subplot size')
end
xgrid=left:horzinterval+subwidth:1-right;
ygrid=bottom:vertinterval+subhight:1-top;
%% Î»ÖÃ¾ØÕóµÄµ÷Õû
if xgrid(end)+subwidth>1
    xgrid(end)=[];
end
if ygrid(end)+subhight>1
    ygrid(end)=[];
end
if length(xgrid)>subcol
    xgrid=xgrid(1:subcol);
end
if length(ygrid)>subrow
    ygrid=ygrid(1:subrow);
end
ygrid=fliplr(ygrid);
[xgrid,ygrid]=meshgrid(xgrid,ygrid);
[xtickempty,ytickempty,subsize]=deal(zeros(size(xgrid)));
ytickempty(:,2:end)=1;
xtickempty(1:end-1,:)=1;
subwidth=subsize+subwidth;
subhight=subsize+subhight;
subsize=[xgrid(:),ygrid(:),subwidth(:),subhight(:),xtickempty(:),ytickempty(:)];
if nargout==2
    poi=nan(1,size(subsize,1));
    for i=1:size(subsize,1)
        poi(i)=subplot('position',subsize(i,1:4));
    end
    varargout{1}=poi;
end
