# Supplementary material for: Importance of ocean dynamics in the onset and persistence of the 2013-15 and 2019-20 northeast Pacific marine heatwaves
Source: Nat Commun. 2025 Nov 11;16:9935. doi: 10.1038/s41467-025-64873-2 (PMC12606263; doi:10.1038/s41467-025-64873-2)
Supplement: Supplementary file 5 — Supplementary Data 3 [file 41467_2025_64873_MOESM5_ESM.zip › FunctionsOr_toolbox/al_text.m]

function [h,xposition,yposition]=al_text(position,varargin)
%AL_TEXT Summary of this function goes here
%   Detailed explanation goes here
%2014Äê5ÔÂ18ºÅÐÞ¸Ä ¶ÔÊý×ø±êÏÂº¯ÊýµÄÆÕÊÊÐÔ
%2014Äê5ÔÂ31ÈÕÐÞ¸Ä Ôö¼Ó×Ô¶¯Ìí¼Ó×ø±ê
global al_textcounter
if isempty(al_textcounter)
    al_textcounter=1;
end
%% 
if any(strcmp(varargin,'auto'))
    vars1={'(a)','(b)','(c)','(d)','(e)','(f)','(g)','(h)','(i)','(j)',...
        '(k)','(l)','(m)','(n)','(o)','(p)','(q)'};
end
%% È¡µÃÍ¼µÄ×´Ì¬
xdirstatue=get(gca,'xdir');
ydirstatue=get(gca,'ydir');
%% Î»ÖÃµÄ»ù±¾¾ØÕó
xli=get(gca,'xlim');
yli=get(gca,'ylim');
switch(get(gca,'XScale'))
    case('linear')
        xposition=xli+range(xli)*[1 ,-1]*0.03;
    case('log')
        xposition=10.^(log10(xli)+range(log10(xli))*[1 ,-1]*0.1);
end
switch(get(gca,'YScale'))
    case('linear')
        yposition=yli+range(yli)*[1 ,-1]*0.03;
    case('log')
        yposition=10.^(log10(yli)+range(log10(yli))*[1 ,-1]*0.1);
end
[xposition,yposition]=meshgrid(xposition,yposition);
%% Î»ÖÃ¾ØÕóµ÷Õû
if strcmp(xdirstatue,'reverse')
    xposition=fliplr(xposition);
end
if strcmp(ydirstatue,'reverse')
    yposition=flipud(yposition);
end
%% È¡µÃÎ»ÖÃ
switch(position)
    case('lb')%%×óÏÂ
        xposition=xposition(1);
        yposition=yposition(1);
    case('lt')%%×óÉÏ
        xposition=xposition(2);
        yposition=yposition(2);
    case('rb')%%ÓÒÏÂ
        xposition=xposition(3);
        yposition=yposition(3);
    case('rt')%%ÓÒÉÏ
        xposition=xposition(4);
        yposition=yposition(4);
end
%% 
if any(strcmp(varargin,'auto'))
    varargin{1}=vars1{al_textcounter};
    al_textcounter=al_textcounter+1;
end
h=text(xposition,yposition,varargin{:});
switch(position)
    case('lb')%%×óÏÂ
        set(h,'HorizontalAlignment','left','VerticalAlignment','bottom')
    case('lt')%%×óÉÏ
        set(h,'HorizontalAlignment','left','VerticalAlignment','top')
    case('rb')%%ÓÒÏÂ
        set(h,'HorizontalAlignment','right','VerticalAlignment','bottom')
    case('rt')%%ÓÒÉÏ
        set(h,'HorizontalAlignment','right','VerticalAlignment','top')
end
