# Supplementary material for: Importance of ocean dynamics in the onset and persistence of the 2013-15 and 2019-20 northeast Pacific marine heatwaves
Source: Nat Commun. 2025 Nov 11;16:9935. doi: 10.1038/s41467-025-64873-2 (PMC12606263; doi:10.1038/s41467-025-64873-2)
Supplement: Supplementary file 5 — Supplementary Data 3 [file 41467_2025_64873_MOESM5_ESM.zip › FunctionsOr_toolbox/ccc.m]

clear all;
close all;
clc;
ST=dbstack;
%% command windowÖ±½Óµ÷ÓÃÇé¿ö
if length(ST)==1
    disp(['Time:',datestr(now)]);
    clear ST
else
    for i=length(ST):-1:2
        disp(['Caller ' num2str(length(ST)-i) ' Name:' ST(i).name])
    end
    disp(['Time:',datestr(now)]);
    clear ST i
end
