# Supplementary material for: Importance of ocean dynamics in the onset and persistence of the 2013-15 and 2019-20 northeast Pacific marine heatwaves
Source: Nat Commun. 2025 Nov 11;16:9935. doi: 10.1038/s41467-025-64873-2 (PMC12606263; doi:10.1038/s41467-025-64873-2)
Supplement: Supplementary file 5 — Supplementary Data 3 [file 41467_2025_64873_MOESM5_ESM.zip › FunctionsOr_toolbox/exportfig/applytofig.m]

function old = applytofig(h,varargin)
%APPLYTOFIG  Apply EXPORTFIG options to figure.
%   OLD = APPLYTOFIG(H) applies the default EXPORTFIG options to
%   the figure with handle H and returns the state-difference
%   structure in OLD.
%   OLD = APPLYTOFIG(H, OPTIONS) applies OPTIONS to H as described
%   in EXPORTFIG.
%   OLD = APPLYTOFIG(...,PARAM1,VAL1,PARAM2,VAL2,...) applies the
%   specified parameter-value pairs to H as described in EXPORTFIG.
%   
%   Use RESTOREFIG(H,OLD) to restore the figure to its state before
%   applyfig was called.
%
%   See also EXPORTFIG, PREVIEWFIG, RESTOREFIG.

%  Copyright 2000-2009 The MathWorks, Inc

temp = tempname;
old = exportfig(h,temp, varargin{:},'applystyle',1);
