# Supplementary material for: Importance of ocean dynamics in the onset and persistence of the 2013-15 and 2019-20 northeast Pacific marine heatwaves
Source: Nat Commun. 2025 Nov 11;16:9935. doi: 10.1038/s41467-025-64873-2 (PMC12606263; doi:10.1038/s41467-025-64873-2)
Supplement: Supplementary file 5 — Supplementary Data 3 [file 41467_2025_64873_MOESM5_ESM.zip › FunctionsOr_toolbox/exportfig/restorefig.m]

function restorefig(h,old)
%RESTOREFIG  Restore a figure's properties
%   RESTOREFIG(H,OLD) restores the properties of H specified in
%   OLD. The state-difference structure OLD is the output of the
%   function APPLYTOFIG. Deleting object handles after the call to
%   APPLYFIG might cause undesired behavior.
%
%   See also EXPORTFIG, PREVIEWFIG, APPLYTOFIG.

%  Copyright 2000-2009 The MathWorks, Inc.

for n=1:length(old.objs)
  try
    if ~iscell(old.values{n}) & iscell(old.prop{n})
      old.values{n} = {old.values{n}};
    end
    set(old.objs{n}, old.prop{n}, old.values{n});
  end
end
